# Supplementary material for: Ramping dynamics and theta oscillations reflect dissociable signatures during rule-guided human behavior
Source: Nat Commun. 2024 Jan 20;15:637. doi: 10.1038/s41467-023-44571-7 (PMC10799948; doi:10.1038/s41467-023-44571-7)
Supplement: Supplementary file 4 — Source Data [file 41467_2023_44571_MOESM4_ESM.xlsx]

## Sheet: Fig_1c
Reaction Time				Accuracy				IQR
0	0.25	0.75		0	0.25	0.75		0	0.25	0.75
0.0841223	0.0972825	0.114313		0.791719	0.795969	0.765625		0.0651953	0.055846	0.0645
0.0550361	0.0539214	0.10875		0.937638	0.864081	0.703125		0.0425542	0.0539288	0.105
0.11506	0.118817	0.195938		0.791081	0.728981	0.6875		0.0654905	0.0713541	0.073
0.0872177	0.0881537	0.0998125		0.916088	0.864556	0.75		0.0494827	0.0500709	0.0645
0.0569346	0.0757401	0.110625		0.958606	0.884475	0.765625		0.0430425	0.042618	0.047
0.0559515	0.0654492	0.100375		1	0.84495	0.65625		0.0365577	0.0594849	0.119
0.090903	0.113097	0.116688		0.958231	0.816806	0.796875		0.0604154	0.0527912	0.0345
0.0580007	0.0627213	0.089625		0.918544	0.806588	0.671875		0.0547437	0.0646067	0.1275
0.0753088	0.0772111	0.103313		0.958625	0.891713	0.734375		0.0495915	0.0412744	0.053
0.0725822	0.108389	0.127563		0.917925	0.744862	0.65625		0.0650706	0.0796797	0.103
0.0656679	0.107361	0.135438		0.979194	0.865812	0.734375		0.0330142	0.0465194	0.065
0.0785866	0.127847	0.156625		0.937231	0.797169	0.71875		0.0396457	0.0472168	0.087
0.131294	0.153783	0.186688		0.750781	0.524937	0.640625		0.0515255	0.0569457	0.0775
0.0750838	0.0884964	0.114938		0.937481	0.812794	0.75		0.061735	0.0675894	0.064
0.0833223	0.0894092	0.11475		0.895012	0.880275	0.71875		0.0537333	0.0467627	0.097
0.0762962	0.0969245	0.130938		0.979081	0.843512	0.765625		0.0402762	0.0627229	0.085
0.0970845	0.091344	0.146125		1	0.821937	0.703125		0.0401519	0.0463448	0.0695
0.0748014	0.0988525	0.0990769		0.935308	0.760262	0.58		0.0599514	0.0619272	0.0555
0.0848791	0.0906089	0.10075		0.937944	0.854675	0.765625		0.0689767	0.0426087	0.04

## Sheet: Fig_1d
PFC: EXPLAINED VARIANCE CONTEXT-ENCODING ELECTRODES
Time	-0.449219	-0.447266	-0.445312	-0.443359	-0.441406	-0.439453	-0.4375	-0.435547	-0.433594	-0.431641	-0.429688	-0.427734	-0.425781	-0.423828	-0.421875	-0.419922	-0.417969	-0.416016	-0.414062	-0.412109	-0.410156	-0.408203	-0.40625	-0.404297	-0.402344	-0.400391	-0.398438	-0.396484	-0.394531	-0.392578	-0.390625	-0.388672	-0.386719	-0.384766	-0.382812	-0.380859	-0.378906	-0.376953	-0.375	-0.373047	-0.371094	-0.369141	-0.367188	-0.365234	-0.363281	-0.361328	-0.359375	-0.357422	-0.355469
ID
1
2	0.322506	0.312011	0.301685	0.2914	0.280997	0.270385	0.259519	0.248414	0.237075	0.225497	0.213595	0.201264	0.188457	0.175136	0.161254	0.146746	0.13158	0.115748	0.0993461	0.0824805	0.0652291	0.0476344	0.0297153	0.0115104	-0.00692515	-0.0256088	-0.044504	-0.0635648	-0.0827417	-0.10188	-0.120812	-0.139381	-0.157422	-0.174757	-0.191223	-0.206649	-0.220927	-0.233913	-0.245476	-0.255506	-0.263853	-0.270364	-0.274934	-0.277511	-0.278106	-0.276718	-0.273318	-0.267904	-0.260458
3
4	1.30234	1.27488	1.24455	1.21196	1.17769	1.1422	1.10576	1.06853	1.03073	0.992478	0.953598	0.914082	0.874272	0.834512	0.795659	0.75801	0.721538	0.68663	0.653248	0.621443	0.591275	0.562778	0.535638	0.5094	0.483994	0.45942	0.435558	0.412315	0.389549	0.367045	0.344605	0.322014	0.299056	0.275615	0.251782	0.227733	0.203622	0.179603	0.155789	0.132287	0.109187	0.0865705	0.0645627	0.043361	0.0232251	0.00419377	-0.0138814	-0.0310064	-0.0471713
5	1.87545	1.87066	1.86351	1.85402	1.84234	1.82862	1.81302	1.79578	1.77705	1.75699	1.73576	1.71345	1.6901	1.66563	1.64007	1.61357	1.58641	1.5589	1.53133	1.50386	1.4767	1.45001	1.42396	1.39868	1.37426	1.35088	1.32866	1.30778	1.28829	1.27026	1.25387	1.23933	1.2268	1.21639	1.20814	1.20211	1.19823	1.19634	1.19624	1.19773	1.20062	1.20487	1.21036	1.21684	1.22404	1.23179	1.24004	1.24871	1.25774
6	0.951426	0.926524	0.900109	0.872395	0.843537	0.813719	0.783176	0.752211	0.72117	0.690174	0.659392	0.628877	0.598642	0.568802	0.539419	0.51054	0.482297	0.454853	0.428363	0.402969	0.378709	0.3556	0.33366	0.312966	0.293576	0.275573	0.259049	0.243935	0.230209	0.217772	0.20662	0.196791	0.188397	0.181548	0.17621	0.17241	0.170138	0.169387	0.170158	0.172448	0.176244	0.181541	0.188312	0.196519	0.206049	0.216755	0.228516	0.241116	0.254384
7	0.664037	0.674226	0.684565	0.694909	0.705121	0.71507	0.724622	0.733742	0.742459	0.750818	0.758811	0.766381	0.773469	0.780052	0.786153	0.791858	0.797301	0.802623	0.807864	0.813116	0.818555	0.824364	0.830653	0.837521	0.845008	0.853099	0.861795	0.871164	0.881278	0.892099	0.903707	0.916195	0.929607	0.944018	0.959494	0.976057	0.9937	1.01242	1.0322	1.05298	1.07462	1.09693	1.11976	1.14295	1.1663	1.18965	1.21276	1.23539	1.2573
8	-0.237657	-0.221909	-0.20533	-0.187952	-0.169812	-0.150896	-0.131127	-0.110477	-0.0889385	-0.0665383	-0.0433072	-0.0192944	0.00543668	0.0307742	0.0566402	0.0829232	0.109537	0.136367	0.163267	0.190141	0.216976	0.243791	0.270565	0.297261	0.323906	0.350594	0.377335	0.40418	0.431101	0.458031	0.484851	0.51142	0.537729	0.563743	0.589386	0.614659	0.639689	0.664639	0.689674	0.71483	0.740122	0.765476	0.790704	0.815718	0.840507	0.865079	0.889356	0.913285	0.936719
9	-0.747257	-0.74565	-0.741644	-0.7352	-0.726277	-0.714871	-0.70097	-0.684582	-0.665793	-0.644709	-0.621456	-0.596218	-0.569209	-0.540544	-0.510265	-0.478454	-0.445202	-0.410517	-0.374419	-0.337027	-0.298525	-0.259021	-0.218617	-0.177476	-0.135925	-0.0942939	-0.0527463	-0.011372	0.0296948	0.0704027	0.110718	0.150686	0.190351	0.229557	0.268002	0.305511	0.342067	0.37756	0.411742	0.444451	0.475533	0.504801	0.532027	0.556968	0.579512	0.59964	0.617462	0.632995	0.646215
10	0.400462	0.406017	0.411026	0.41569	0.420132	0.424549	0.429017	0.433529	0.438083	0.442693	0.447363	0.452107	0.456947	0.461921	0.467121	0.472592	0.478347	0.484319	0.490487	0.496832	0.503313	0.509895	0.516541	0.523225	0.529837	0.536226	0.542252	0.547826	0.55287	0.557331	0.561134	0.564304	0.566834	0.568671	0.56978	0.570175	0.569865	0.568813	0.567057	0.564619	0.561549	0.557938	0.553902	0.549574	0.545065	0.540492	0.535968	0.531619	0.527633
11	0.508669	0.509809	0.510042	0.509403	0.508004	0.505975	0.503355	0.500206	0.496622	0.492706	0.488499	0.484024	0.479332	0.474429	0.469337	0.464093	0.458746	0.453418	0.448261	0.443303	0.438553	0.43399	0.429649	0.425541	0.421684	0.418115	0.414833	0.411806	0.408995	0.406397	0.404077	0.402061	0.400353	0.399016	0.398139	0.397745	0.397858	0.398541	0.399859	0.401852	0.40448	0.407774	0.411808	0.416614	0.422179	0.428537	0.435643	0.443477	0.451923
12	1.52057	1.52103	1.52155	1.52189	1.52196	1.52177	1.52124	1.52036	1.5191	1.51753	1.5155	1.51295	1.5099	1.50644	1.50267	1.49862	1.49435	1.48994	1.4855	1.48122	1.47718	1.47321	1.46926	1.46528	1.4612	1.45693	1.45234	1.44734	1.44184	1.43562	1.42861	1.42091	1.4125	1.4032	1.39294	1.38172	1.36949	1.3563	1.34226	1.3275	1.31227	1.29684	1.28143	1.26632	1.25166	1.23764	1.22442	1.21217	1.20105
13	-0.627724	-0.617278	-0.605696	-0.592868	-0.578739	-0.56327	-0.546346	-0.527936	-0.508081	-0.486779	-0.464029	-0.43993	-0.414498	-0.387689	-0.359508	-0.330006	-0.299279	-0.267433	-0.23452	-0.200737	-0.166295	-0.131353	-0.0960737	-0.0607212	-0.0256214	0.00904979	0.0430503	0.0761439	0.108087	0.138698	0.167794	0.195218	0.220843	0.244541	0.266161	0.285548	0.302641	0.31741	0.329844	0.339933	0.347697	0.353219	0.356571	0.357923	0.357286	0.354695	0.350247	0.344142	0.336541
14	0.994017	0.966926	0.938958	0.910145	0.880491	0.850117	0.819256	0.78809	0.756967	0.726289	0.696643	0.668446	0.642018	0.617664	0.595641	0.576221	0.55982	0.546784	0.537202	0.531157	0.528796	0.530143	0.535087	0.543321	0.554334	0.567815	0.583491	0.601305	0.621073	0.642415	0.665041	0.688647	0.712717	0.736674	0.759949	0.782022	0.802357	0.820282	0.835486	0.847601	0.856267	0.861373	0.862828	0.860718	0.855156	0.846325	0.834446	0.819635	0.802002
15	0.421572	0.404935	0.387404	0.369026	0.349926	0.330267	0.310186	0.289816	0.269233	0.248505	0.227764	0.207097	0.186625	0.166507	0.146825	0.127642	0.109085	0.0913186	0.0745268	0.0588056	0.0442208	0.0308292	0.0187469	0.00802611	-0.00134982	-0.00939268	-0.0160998	-0.0214755	-0.0255836	-0.028523	-0.0303909	-0.0312711	-0.0311909	-0.0301081	-0.0279851	-0.0247503	-0.0203167	-0.0145806	-0.00735431	0.0014824	0.0120376	0.0243693	0.038477	0.054367	0.0719599	0.0911159	0.111656	0.133349	0.15592
16	-1.15686	-1.14851	-1.1397	-1.13059	-1.12126	-1.11183	-1.10238	-1.09297	-1.08361	-1.07431	-1.06497	-1.05559	-1.04617	-1.03669	-1.02725	-1.01789	-1.00848	-0.998859	-0.988912	-0.978619	-0.968143	-0.957638	-0.94715	-0.936621	-0.925983	-0.915125	-0.904038	-0.892749	-0.881346	-0.869886	-0.858431	-0.847092	-0.835968	-0.82515	-0.814816	-0.805095	-0.796088	-0.788006	-0.781055	-0.775388	-0.771112	-0.768284	-0.767072	-0.767592	-0.769838	-0.77382	-0.779552	-0.786961	-0.795884
17	-0.847148	-0.745284	-0.641191	-0.535614	-0.429364	-0.323315	-0.21834	-0.115476	-0.0158636	0.0794178	0.169416	0.253298	0.329976	0.398231	0.457196	0.50631	0.545072	0.573009	0.589849	0.595877	0.59063	0.574006	0.546362	0.50852	0.460918	0.403663	0.337039	0.261946	0.179361	0.090212	-0.0044711	-0.103662	-0.205843	-0.309529	-0.413292	-0.515778	-0.615749	-0.711857	-0.802822	-0.887455	-0.965025	-1.0352	-1.09741	-1.15111	-1.1959	-1.23154	-1.25811	-1.27574	-1.28515
18	1.60379	1.56399	1.52094	1.47406	1.42333	1.36881	1.31057	1.24889	1.18407	1.11637	1.04606	0.973466	0.898843	0.822451	0.744559	0.665333	0.585045	0.503999	0.422487	0.340829	0.259401	0.178536	0.0986215	0.020196	-0.056361	-0.13063	-0.20224	-0.270787	-0.335785	-0.396867	-0.453853	-0.506593	-0.555021	-0.59905	-0.638567	-0.673472	-0.703678	-0.729141	-0.749808	-0.765687	-0.776819	-0.783235	-0.784937	-0.782018	-0.774623	-0.762786	-0.746554	-0.725986	-0.701185
PFC: EXPLAINED VARIANCE NON-CONTEXT-ENCODING ELECTRODES
ID
1	-0.46294	-0.422009	-0.380403	-0.338539	-0.29683	-0.255654	-0.215348	-0.176202	-0.138353	-0.101924	-0.0670425	-0.0338427	-0.00253821	0.0266406	0.0534272	0.0776184	0.0990711	0.117668	0.133273	0.145752	0.15501	0.160995	0.163728	0.163366	0.16013	0.154116	0.145437	0.13418	0.120385	0.104182	0.0857989	0.0655676	0.0437511	0.0205897	-0.00350669	-0.0283544	-0.053809	-0.0796558	-0.105645	-0.131522	-0.157023	-0.181837	-0.205642	-0.228128	-0.249102	-0.268346	-0.285821	-0.301537	-0.315503
2	0.544561	0.550802	0.556367	0.561222	0.565364	0.568739	0.571368	0.573273	0.574443	0.574833	0.574349	0.572897	0.570345	0.566734	0.562072	0.556349	0.549555	0.5417	0.532828	0.522979	0.512153	0.500368	0.487603	0.473884	0.459197	0.443485	0.426694	0.408888	0.390205	0.37081	0.350857	0.330466	0.309844	0.289153	0.268553	0.24817	0.228001	0.208028	0.188209	0.168506	0.148895	0.129367	0.11	0.0908907	0.072134	0.0537443	0.0357939	0.018385	0.00149805
3
4	-0.580373	-0.591001	-0.6017	-0.612471	-0.623355	-0.634355	-0.645478	-0.656687	-0.667933	-0.679218	-0.69057	-0.701921	-0.713129	-0.724075	-0.734731	-0.745045	-0.754942	-0.764324	-0.77309	-0.781133	-0.788344	-0.79466	-0.800022	-0.804386	-0.807668	-0.809818	-0.810818	-0.810643	-0.809284	-0.806734	-0.802993	-0.798058	-0.791931	-0.784619	-0.776131	-0.766513	-0.755826	-0.744154	-0.731587	-0.718171	-0.703997	-0.689127	-0.67357	-0.657319	-0.64049	-0.623221	-0.60566	-0.587889	-0.570019
5	0.231625	0.232346	0.233006	0.233691	0.234491	0.235485	0.236763	0.238413	0.240569	0.243262	0.246533	0.250406	0.254985	0.260298	0.266344	0.273072	0.280482	0.288527	0.297138	0.306265	0.315878	0.32593	0.336451	0.347416	0.35877	0.370517	0.382608	0.39503	0.407731	0.420615	0.433603	0.446529	0.459237	0.471523	0.483273	0.494597	0.505518	0.51603	0.526126	0.535644	0.544399	0.552327	0.559422	0.565683	0.571085	0.57576	0.579863	0.583436	0.586442
6	0.0648097	0.0732822	0.0819536	0.0908137	0.09981	0.108894	0.118017	0.127058	0.135874	0.144324	0.152295	0.159688	0.166415	0.172396	0.177544	0.181782	0.185035	0.187275	0.188551	0.1889	0.188341	0.186852	0.184429	0.181117	0.176971	0.172079	0.166511	0.160367	0.153736	0.146743	0.139463	0.131875	0.124043	0.116066	0.108088	0.100239	0.0926009	0.08523	0.078089	0.0711044	0.0642007	0.0573346	0.0503964	0.0433283	0.0361149	0.0287259	0.0210822	0.0131424	0.00492318
7	0.121312	0.116869	0.112597	0.108527	0.104661	0.101018	0.0976345	0.0945288	0.0917712	0.0894338	0.0875822	0.0862141	0.0852692	0.084727	0.0846062	0.0849419	0.085717	0.0868525	0.088284	0.089984	0.0919323	0.094111	0.0965439	0.0992285	0.102116	0.105145	0.108276	0.111446	0.114559	0.117565	0.120458	0.123245	0.125908	0.128437	0.130844	0.133142	0.13526	0.137147	0.138692	0.139772	0.140303	0.140205	0.139393	0.137831	0.135496	0.132394	0.128537	0.12392	0.118582
8	0.236562	0.242332	0.2471	0.250792	0.253335	0.254697	0.254869	0.253802	0.25142	0.247628	0.242314	0.235455	0.227075	0.217196	0.20581	0.192983	0.178795	0.163341	0.146766	0.129212	0.110843	0.0918092	0.0722896	0.0524675	0.0324941	0.0124849	-0.0074231	-0.027103	-0.0464689	-0.0654202	-0.0838903	-0.101777	-0.11899	-0.135441	-0.151061	-0.165792	-0.179565	-0.192347	-0.204111	-0.214808	-0.224406	-0.232856	-0.240086	-0.246077	-0.250861	-0.254462	-0.256932	-0.258329	-0.258708
9	-0.159257	-0.135587	-0.112889	-0.0913266	-0.0709564	-0.0518484	-0.0340079	-0.0174493	-0.00221089	0.0117087	0.0243338	0.0356642	0.0456613	0.0542709	0.0613867	0.0669121	0.0708084	0.0731212	0.0739004	0.0730478	0.070475	0.0661843	0.0602293	0.0526487	0.0434048	0.0323495	0.0193996	0.0045422	-0.0121895	-0.0307033	-0.0508303	-0.0722632	-0.0946936	-0.117851	-0.141525	-0.165447	-0.189303	-0.212755	-0.23549	-0.257208	-0.277658	-0.296631	-0.313934	-0.329349	-0.342757	-0.354051	-0.363148	-0.370024	-0.374648
10	-0.212078	-0.201318	-0.190493	-0.179659	-0.168852	-0.1581	-0.147388	-0.136727	-0.12614	-0.115675	-0.105381	-0.0953543	-0.0857019	-0.0765225	-0.067887	-0.0598838	-0.0526303	-0.0462127	-0.0406949	-0.0361034	-0.03247	-0.0297964	-0.0280929	-0.0273611	-0.0275971	-0.0288011	-0.0309964	-0.0342146	-0.0383977	-0.0435044	-0.0494872	-0.0562493	-0.0636904	-0.0717107	-0.0802586	-0.0892613	-0.0986343	-0.108318	-0.118257	-0.128378	-0.138557	-0.148648	-0.158526	-0.168073	-0.177141	-0.185591	-0.193329	-0.200316	-0.20656
11	0.29088	0.299478	0.307781	0.315804	0.323543	0.331027	0.338296	0.34538	0.352352	0.359252	0.366106	0.372914	0.379644	0.386308	0.392938	0.399558	0.40618	0.412769	0.419318	0.425819	0.43225	0.438588	0.444823	0.450883	0.456664	0.462062	0.466981	0.471339	0.475102	0.478182	0.480505	0.482084	0.482978	0.483189	0.482723	0.481616	0.479893	0.477507	0.474426	0.470628	0.466103	0.460796	0.454641	0.44757	0.439546	0.430572	0.420557	0.409552	0.397641
12	0.200462	0.189824	0.181562	0.175259	0.170582	0.167375	0.165457	0.164679	0.164988	0.166257	0.168271	0.170611	0.172923	0.174972	0.176586	0.177644	0.178121	0.178029	0.177356	0.176071	0.174245	0.172011	0.1695	0.167047	0.164912	0.163335	0.162532	0.162618	0.163596	0.165445	0.168115	0.171597	0.17591	0.181093	0.187231	0.194369	0.202535	0.211781	0.222214	0.233988	0.247239	0.26208	0.278514	0.296555	0.316235	0.33746	0.359987	0.38351	0.407717
13	0.439091	0.393824	0.347319	0.300031	0.252385	0.204784	0.15769	0.111458	0.066418	0.0229137	-0.0187486	-0.0583651	-0.0958074	-0.130993	-0.163853	-0.194419	-0.22275	-0.248932	-0.272994	-0.295036	-0.3153	-0.333971	-0.351252	-0.367315	-0.382348	-0.396476	-0.409805	-0.422445	-0.434492	-0.446026	-0.457121	-0.467841	-0.478195	-0.488124	-0.49763	-0.506753	-0.515546	-0.523905	-0.531785	-0.53915	-0.546015	-0.552295	-0.557885	-0.562701	-0.566698	-0.569862	-0.572182	-0.573594	-0.574027
14	-0.372467	-0.359637	-0.345933	-0.331522	-0.316534	-0.301108	-0.28534	-0.269333	-0.253186	-0.237012	-0.220956	-0.205157	-0.189737	-0.174775	-0.160329	-0.146492	-0.133427	-0.12131	-0.110274	-0.100434	-0.0919125	-0.0848189	-0.0792244	-0.0751477	-0.0726298	-0.0717474	-0.072485	-0.0747591	-0.0784563	-0.0834809	-0.0897717	-0.0973141	-0.105942	-0.115437	-0.125572	-0.13617	-0.147076	-0.158106	-0.16904	-0.179707	-0.19003	-0.199938	-0.209303	-0.217972	-0.225828	-0.232816	-0.239008	-0.244428	-0.249085
15	-0.660564	-0.652545	-0.644716	-0.637134	-0.629798	-0.622683	-0.615747	-0.60894	-0.602188	-0.5954	-0.588378	-0.581076	-0.573421	-0.565346	-0.556835	-0.547889	-0.538463	-0.528432	-0.517828	-0.506611	-0.494749	-0.482159	-0.468774	-0.454531	-0.439376	-0.423226	-0.406051	-0.387919	-0.368877	-0.348941	-0.328185	-0.306736	-0.284741	-0.262376	-0.239809	-0.217191	-0.194633	-0.172282	-0.150279	-0.128778	-0.108015	-0.0882429	-0.0697923	-0.0529167	-0.0377397	-0.0242888	-0.0125825	-0.00274291	0.00510352
16	-0.00157571	-0.00601872	-0.0109563	-0.0163588	-0.0221644	-0.0283131	-0.0347108	-0.0413584	-0.048201	-0.0551306	-0.0620741	-0.069	-0.0758971	-0.082761	-0.0895789	-0.0962869	-0.102863	-0.10933	-0.115686	-0.121927	-0.128023	-0.133968	-0.139814	-0.145587	-0.151299	-0.15696	-0.162577	-0.168173	-0.173817	-0.179522	-0.185314	-0.191235	-0.197296	-0.203469	-0.209706	-0.215961	-0.222168	-0.22829	-0.234278	-0.24011	-0.245753	-0.251178	-0.256354	-0.261208	-0.265634	-0.269581	-0.273067	-0.276135	-0.278843
17	0.209377	0.202026	0.19336	0.183555	0.172726	0.161027	0.148706	0.135727	0.122221	0.108407	0.0942947	0.0799264	0.0652978	0.0505779	0.0357545	0.0207572	0.00556385	-0.00979343	-0.0253054	-0.0410127	-0.0568885	-0.0728658	-0.0889053	-0.105017	-0.121149	-0.137122	-0.152564	-0.167181	-0.180669	-0.192846	-0.203609	-0.212887	-0.220692	-0.227028	-0.231843	-0.235151	-0.236951	-0.237247	-0.236025	-0.233206	-0.22863	-0.222156	-0.213683	-0.203186	-0.190747	-0.176457	-0.160471	-0.143056	-0.124512
18	-0.00434161	-0.0100391	-0.0153378	-0.0203024	-0.0250207	-0.0295589	-0.0339916	-0.0384367	-0.0429682	-0.0476542	-0.052562	-0.0576898	-0.0629385	-0.0682305	-0.0734364	-0.0784	-0.0830329	-0.0872709	-0.0911015	-0.0945403	-0.0975672	-0.100208	-0.102483	-0.104388	-0.10589	-0.106963	-0.107598	-0.107745	-0.107374	-0.106454	-0.104988	-0.10298	-0.100418	-0.0972647	-0.093528	-0.0892432	-0.0844243	-0.0790883	-0.0733001	-0.0671292	-0.0606593	-0.0539169	-0.0469226	-0.0396865	-0.0322662	-0.0247472	-0.0171596	-0.0095412	-0.00193381
MOTOR CORTEX: EXPLAINED VARIANCE CONTEXT-ENCODING ELECTRODES
ID
1
2	0.0364689	0.0466936	0.0597461	0.0755419	0.0939528	0.114733	0.137587	0.162216	0.188325	0.215556	0.24358	0.27208	0.300839	0.329909	0.359246	0.38887	0.419069	0.450051	0.481567	0.513511	0.545871	0.578658	0.612043	0.646243	0.681458	0.717864	0.755593	0.794812	0.835712	0.878466	0.923211	0.97001	1.01885	1.06963	1.12217	1.17633	1.23188	1.28853	1.34654	1.40566	1.46535	1.52511	1.58441	1.64273	1.6999	1.75555	1.80924	1.8606	1.90941
3
4	-0.390013	-0.380242	-0.375555	-0.375916	-0.381512	-0.39236	-0.408211	-0.428642	-0.453318	-0.481834	-0.513742	-0.548551	-0.585698	-0.624546	-0.664594	-0.705232	-0.745789	-0.785617	-0.824083	-0.860503	-0.894259	-0.924843	-0.951777	-0.974552	-0.992603	-1.00535	-1.0122	-1.01258	-1.00595	-0.991924	-0.970154	-0.940363	-0.902403	-0.85614	-0.801443	-0.738101	-0.666012	-0.585361	-0.496457	-0.399683	-0.295405	-0.184246	-0.0668722	0.0561752	0.184331	0.317059	0.453548	0.593192	0.735115
5	0.654433	0.642438	0.631353	0.621236	0.612058	0.603788	0.596428	0.589916	0.584199	0.579244	0.575115	0.57181	0.569308	0.567641	0.566809	0.566796	0.56759	0.569113	0.571258	0.574009	0.577432	0.581528	0.586281	0.591618	0.59748	0.603836	0.610669	0.617954	0.625606	0.633568	0.641824	0.650379	0.659265	0.668475	0.677949	0.687601	0.697399	0.707334	0.71737	0.727412	0.737374	0.747161	0.756668	0.765827	0.774594	0.782907	0.790695	0.797935	0.804626
6	0.26024	0.273409	0.284636	0.293923	0.301458	0.307473	0.312113	0.315458	0.317544	0.318521	0.318489	0.317553	0.315933	0.313885	0.311661	0.309543	0.307904	0.307069	0.307265	0.308695	0.311467	0.315705	0.321568	0.329099	0.33845	0.349768	0.363068	0.378269	0.395296	0.414094	0.434553	0.456505	0.479775	0.504277	0.529891	0.556621	0.584378	0.613028	0.642425	0.67237	0.702591	0.732828	0.762986	0.792983	0.822761	0.852289	0.881485	0.910372	0.939025
7	1.1212	1.14307	1.16728	1.19385	1.22272	1.25371	1.28665	1.32133	1.35759	1.39526	1.43413	1.47392	1.51443	1.55541	1.59667	1.63788	1.67857	1.7183	1.75673	1.79359	1.82871	1.86201	1.89344	1.92294	1.95056	1.97629	2.00006	2.02185	2.04153	2.05914	2.07492	2.0889	2.10107	2.11144	2.12013	2.12725	2.13283	2.13688	2.13939	2.1405	2.14047	2.13948	2.13756	2.13472	2.13094	2.12618	2.12039	2.11356	2.10567
8	0.622759	0.675401	0.729552	0.784792	0.840716	0.896905	0.952799	1.00776	1.0614	1.11348	1.16384	1.21241	1.25895	1.30313	1.34464	1.38295	1.41761	1.4485	1.47549	1.49853	1.51762	1.53287	1.54439	1.5521	1.556	1.55598	1.55207	1.5444	1.53312	1.5183	1.49979	1.47753	1.45144	1.4216	1.38831	1.3525	1.3147	1.27537	1.23497	1.19378	1.15192	1.10951	1.06657	1.0233	0.979951	0.936856	0.894404	0.852877	0.812392
9	0.448604	0.441631	0.433614	0.424575	0.414443	0.403151	0.390588	0.376852	0.36215	0.346667	0.33067	0.314379	0.297992	0.281748	0.265978	0.25096	0.236851	0.223755	0.211836	0.201283	0.19219	0.18455	0.178234	0.173056	0.16888	0.165735	0.163541	0.162138	0.161327	0.160988	0.161008	0.161215	0.161374	0.16134	0.16105	0.160394	0.159262	0.157536	0.15513	0.15191	0.147788	0.142752	0.136854	0.130202	0.122905	0.115145	0.107133	0.0988999	0.0904861
10	-0.104074	-0.0679722	-0.0319331	0.00405422	0.0400682	0.0761589	0.112446	0.149008	0.186025	0.223495	0.261647	0.300666	0.340687	0.381742	0.423905	0.467345	0.512117	0.558241	0.605589	0.653985	0.70339	0.75368	0.804612	0.856313	0.908671	0.961495	1.01493	1.0691	1.12403	1.17962	1.23563	1.29174	1.3475	1.40238	1.45581	1.5073	1.55663	1.60352	1.64749	1.68824	1.72574	1.76	1.79094	1.81862	1.8434	1.86569	1.88571	1.90358	1.91949
11	0.442202	0.390497	0.339072	0.288586	0.239652	0.192786	0.148602	0.107688	0.0704539	0.0371833	0.00804977	-0.016739	-0.0370882	-0.0530273	-0.0647038	-0.0723959	-0.0764918	-0.0773919	-0.0757303	-0.0718178	-0.0656305	-0.0571804	-0.0465847	-0.0339423	-0.0195478	-0.00399026	0.01219	0.0283795	0.044354	0.0601071	0.0754687	0.0902243	0.104222	0.117145	0.128574	0.138227	0.14593	0.151557	0.155118	0.156658	0.156181	0.153827	0.149671	0.143975	0.137049	0.12933	0.121149	0.112897	0.105071
12
13
14	0.178967	0.141978	0.105681	0.0701282	0.0353019	0.00133077	-0.0317104	-0.0637861	-0.0947463	-0.1243	-0.152263	-0.178537	-0.203133	-0.226006	-0.247	-0.266035	-0.283092	-0.298154	-0.311253	-0.322453	-0.331824	-0.339371	-0.345081	-0.348908	-0.350752	-0.350496	-0.348122	-0.343653	-0.337109	-0.328551	-0.317988	-0.305408	-0.290764	-0.274104	-0.255507	-0.234977	-0.212485	-0.188012	-0.161628	-0.133403	-0.103372	-0.0715457	-0.0379332	-0.00259924	0.034369	0.0728551	0.112839	0.154384	0.197481
15
16
17	0.375857	0.412761	0.454206	0.50036	0.551391	0.607384	0.668415	0.734487	0.80556	0.881576	0.962357	1.04764	1.13712	1.23047	1.3274	1.42747	1.53019	1.63507	1.74145	1.84841	1.95528	2.06098	2.16452	2.2652	2.36254	2.45596	2.54468	2.6279	2.70485	2.77463	2.83653	2.88986	2.93399	2.96824	2.9924	3.00645	3.01054	3.00491	2.99005	2.96675	2.93546	2.89679	2.8514	2.79992	2.74289	2.68092	2.61469	2.54502	2.47284
18
MOTOR CORTEX: EXPLAINED VARIANCE NON-CONTEXT-ENCODING ELECTRODES
ID
1	-0.738436	-0.730099	-0.720641	-0.709987	-0.698112	-0.684741	-0.669662	-0.652667	-0.633711	-0.61278	-0.589796	-0.56464	-0.537094	-0.507213	-0.475165	-0.441176	-0.405431	-0.368222	-0.32985	-0.290725	-0.251327	-0.212112	-0.173594	-0.136349	-0.100873	-0.067679	-0.037059	-0.00918383	0.015827	0.0379323	0.057118	0.0733519	0.0867145	0.097423	0.105647	0.111445	0.114917	0.116204	0.115469	0.112951	0.108891	0.103327	0.096399	0.0881664	0.0788054	0.0685305	0.0574835	0.0458257	0.0337263
2	-0.43424	-0.424699	-0.414148	-0.402573	-0.390097	-0.376819	-0.362854	-0.348434	-0.33385	-0.319414	-0.305508	-0.292561	-0.280872	-0.270703	-0.262309	-0.255893	-0.251652	-0.249819	-0.250554	-0.25383	-0.259663	-0.268041	-0.27888	-0.291902	-0.306772	-0.323107	-0.340613	-0.359095	-0.378422	-0.398492	-0.419148	-0.440316	-0.461992	-0.484154	-0.506721	-0.529592	-0.552648	-0.575759	-0.598756	-0.621517	-0.643826	-0.665433	-0.686068	-0.705443	-0.723271	-0.739333	-0.753487	-0.765641	-0.775693
3
4	-0.714129	-0.731507	-0.748678	-0.765331	-0.781242	-0.796297	-0.810434	-0.823592	-0.835659	-0.84647	-0.855865	-0.863759	-0.870029	-0.874583	-0.877355	-0.878307	-0.877391	-0.874556	-0.869785	-0.863081	-0.854449	-0.843954	-0.831702	-0.817845	-0.802574	-0.786122	-0.76866	-0.750319	-0.731288	-0.711727	-0.691792	-0.671773	-0.652015	-0.632866	-0.614664	-0.597691	-0.58209	-0.567971	-0.555493	-0.544698	-0.535573	-0.528232	-0.522759	-0.519207	-0.517522	-0.517604	-0.519317	-0.522425	-0.526661
5	-0.000542332	-0.00286429	-0.0050598	-0.00708992	-0.00892805	-0.0105841	-0.0120653	-0.0133516	-0.0144607	-0.0154273	-0.0161603	-0.0166245	-0.0168474	-0.0169354	-0.0170152	-0.0173142	-0.0180782	-0.0194866	-0.0217627	-0.0249967	-0.0292297	-0.0344814	-0.0408728	-0.0485331	-0.0575793	-0.0681167	-0.0801692	-0.0936694	-0.10844	-0.124416	-0.141555	-0.159782	-0.179035	-0.199208	-0.220099	-0.24144	-0.262952	-0.284382	-0.305433	-0.325773	-0.345156	-0.363377	-0.380218	-0.395439	-0.408859	-0.420278	-0.429542	-0.436642	-0.441628
6	0.00677709	0.0137994	0.020122	0.0257402	0.0306447	0.0348966	0.0385449	0.0417763	0.0447127	0.0474544	0.0501248	0.052839	0.0556958	0.0587751	0.0621281	0.0657451	0.0696436	0.0738513	0.0783813	0.0832072	0.0883055	0.0936407	0.0991659	0.104844	0.110641	0.116554	0.122582	0.128694	0.134868	0.141012	0.147022	0.152792	0.158236	0.163328	0.168023	0.172312	0.176214	0.179744	0.182878	0.185634	0.188025	0.190041	0.191676	0.192915	0.193777	0.194272	0.194422	0.194262	0.193809
7	-0.257454	-0.27154	-0.284544	-0.296429	-0.307159	-0.316646	-0.324883	-0.331927	-0.337813	-0.342569	-0.346235	-0.348878	-0.35063	-0.351589	-0.351814	-0.351376	-0.350337	-0.348745	-0.346657	-0.344137	-0.341185	-0.337845	-0.334149	-0.330124	-0.325805	-0.321183	-0.31627	-0.311123	-0.30583	-0.300511	-0.295293	-0.290269	-0.28551	-0.281103	-0.277121	-0.273617	-0.270665	-0.26834	-0.266679	-0.265691	-0.265306	-0.265466	-0.26616	-0.267472	-0.269485	-0.272216	-0.275634	-0.279713	-0.284441
8	0.0457952	0.0331744	0.0200621	0.00651852	-0.00739604	-0.0215935	-0.0359723	-0.0504192	-0.0648582	-0.0792098	-0.0933841	-0.107307	-0.120962	-0.134329	-0.147403	-0.160157	-0.172522	-0.184407	-0.195781	-0.206629	-0.216972	-0.226834	-0.236217	-0.24511	-0.253531	-0.261538	-0.269155	-0.276387	-0.283239	-0.289721	-0.295799	-0.301467	-0.306716	-0.311561	-0.316033	-0.320169	-0.324028	-0.327598	-0.330848	-0.333771	-0.336342	-0.338525	-0.340314	-0.341744	-0.342858	-0.343665	-0.344175	-0.344415	-0.344413
9	-0.0563514	-0.0517488	-0.0479002	-0.0448421	-0.0425827	-0.0410725	-0.0402852	-0.0401778	-0.0407576	-0.0420109	-0.0438688	-0.0462453	-0.0490646	-0.0522861	-0.0559151	-0.0599442	-0.0643143	-0.0690286	-0.0740667	-0.0794207	-0.0850595	-0.0909649	-0.097156	-0.103664	-0.110491	-0.117628	-0.125096	-0.132936	-0.141119	-0.149566	-0.158258	-0.167212	-0.176344	-0.1855	-0.194523	-0.203251	-0.211558	-0.219373	-0.226622	-0.23325	-0.239213	-0.244424	-0.248841	-0.252414	-0.255109	-0.256895	-0.257749	-0.25763	-0.25649
10	1.20856	1.18315	1.15737	1.13144	1.10551	1.07984	1.05448	1.02933	1.0043	0.979402	0.954837	0.931253	0.909006	0.88808	0.868297	0.849409	0.831268	0.813931	0.79746	0.781719	0.766519	0.751451	0.736318	0.721109	0.705695	0.690033	0.674149	0.657983	0.641463	0.624427	0.606672	0.588133	0.568806	0.548758	0.528132	0.507059	0.485617	0.463945	0.442136	0.420078	0.397956	0.375949	0.354088	0.33227	0.310356	0.288306	0.266082	0.243659	0.221055
11	0.00240914	-0.00952526	-0.021256	-0.0325148	-0.0430732	-0.0527792	-0.0615787	-0.0694884	-0.0764279	-0.0823307	-0.0871993	-0.090975	-0.0935914	-0.094989	-0.0951129	-0.0940399	-0.0919483	-0.0890315	-0.0855061	-0.0815796	-0.0773948	-0.0730689	-0.0687757	-0.0647328	-0.0611158	-0.0581237	-0.0559465	-0.0547869	-0.0548764	-0.0563638	-0.0594723	-0.064288	-0.0708618	-0.0791231	-0.0889527	-0.100159	-0.112556	-0.126008	-0.140402	-0.155553	-0.171279	-0.187469	-0.203889	-0.220388	-0.23693	-0.253427	-0.269776	-0.285871	-0.301564
12
13	-0.12538	-0.131578	-0.138888	-0.147176	-0.156292	-0.165924	-0.175796	-0.185857	-0.19595	-0.205917	-0.215581	-0.224774	-0.233331	-0.241208	-0.248391	-0.254861	-0.260622	-0.265742	-0.270282	-0.274293	-0.277761	-0.28057	-0.282622	-0.283834	-0.284133	-0.283539	-0.282065	-0.279674	-0.276352	-0.272225	-0.267379	-0.261874	-0.255753	-0.249071	-0.241871	-0.234283	-0.226515	-0.218728	-0.211083	-0.20365	-0.196507	-0.189865	-0.184095	-0.179422	-0.17602	-0.174048	-0.173658	-0.175017	-0.178335
14	-0.123735	-0.123981	-0.125212	-0.12734	-0.130336	-0.13419	-0.138952	-0.144636	-0.151197	-0.158583	-0.166736	-0.17553	-0.18481	-0.194413	-0.204187	-0.213965	-0.223559	-0.232795	-0.241544	-0.249691	-0.257101	-0.263618	-0.269131	-0.273569	-0.276859	-0.27892	-0.279684	-0.279134	-0.277262	-0.274031	-0.269403	-0.263319	-0.255752	-0.246702	-0.236237	-0.224457	-0.211441	-0.197332	-0.182322	-0.166563	-0.150204	-0.133402	-0.116304	-0.0990688	-0.0819102	-0.0650586	-0.048762	-0.0332606	-0.0187713
15
16	-0.486066	-0.499136	-0.514148	-0.530923	-0.54923	-0.568844	-0.589518	-0.610928	-0.632894	-0.655232	-0.677799	-0.700467	-0.723037	-0.745266	-0.766965	-0.787881	-0.807713	-0.826143	-0.842931	-0.857882	-0.870803	-0.881524	-0.889837	-0.895493	-0.898253	-0.897918	-0.894329	-0.887384	-0.877021	-0.863237	-0.84609	-0.825739	-0.802419	-0.77641	-0.748043	-0.717692	-0.685789	-0.652817	-0.619282	-0.585576	-0.552107	-0.519246	-0.487248	-0.456381	-0.426965	-0.399379	-0.373988	-0.351079	-0.330907
17	-0.200932	-0.21899	-0.236349	-0.252881	-0.268468	-0.282999	-0.296393	-0.308603	-0.319641	-0.329544	-0.338366	-0.346185	-0.353004	-0.358873	-0.363852	-0.368026	-0.371447	-0.374157	-0.376184	-0.377607	-0.378448	-0.378747	-0.378579	-0.377989	-0.377075	-0.375946	-0.374675	-0.373295	-0.371828	-0.370302	-0.36872	-0.367092	-0.365457	-0.363876	-0.362342	-0.360813	-0.359256	-0.357589	-0.355772	-0.353737	-0.351384	-0.348639	-0.345478	-0.341925	-0.338028	-0.333866	-0.329485	-0.324879	-0.320051
18
[truncated: 310 more columns]

## Sheet: Fig_2a upper left
Peak Latency
0	0.25	0.75
-0.122727	-0.130545	-0.130344
-0.0988131	-0.0533804	-0.229868
-0.0411189	-0.0288979	0.00636161
-0.098938	-0.0735195	-0.0787179
-0.125106	-0.0920787	-0.0439415
-0.0879586	-0.124147	-0.0738525
-0.0483012	-0.0110291	0.0217896
-0.0888624	-0.070847	-0.0440939
-0.108238	-0.0829844	-0.0685937
-0.115356	-0.093773	-0.0915033
-0.134322	-0.122319	-0.1428
-0.0407506	-0.0297642	-0.0145787
-0.0852729	-0.0813707	-0.0311686
-0.0953627	-0.106205	-0.128544
-0.0296631	-0.0374023	0.0280762
-0.116916	-0.139535	-0.120768

## Sheet: Fig_2a lower right
Peak Amplitude
0	0.25	0.75
5.3809	6.10526	7.3694
6.20298	6.68271	8.478
9.20506	11.1364	12.2334
7.0262	6.84257	6.88568
8.06244	8.48424	10.3967
7.44215	6.92287	6.96446
8.24375	8.57352	9.91075
9.10109	9.35327	10.0456
8.11812	8.82484	9.44214
8.0764	7.43421	8.91446
7.00749	6.46041	4.93286
8.57995	8.34274	9.04901
6.08336	6.7951	8.26733
6.1446	6.6414	6.44941
9.18618	9.72493	11.959
7.1429	6.54346	7.16434

## Sheet: Fig_2a lower left
PFC: HFA 0% STOP LIKELIHOOD
Time	-0.5	-0.498047	-0.496094	-0.494141	-0.492188	-0.490234	-0.488281	-0.486328	-0.484375	-0.482422	-0.480469	-0.478516	-0.476562	-0.474609	-0.472656	-0.470703	-0.46875	-0.466797	-0.464844	-0.462891	-0.460938	-0.458984	-0.457031	-0.455078	-0.453125	-0.451172	-0.449219	-0.447266	-0.445312	-0.443359	-0.441406	-0.439453	-0.4375	-0.435547	-0.433594	-0.431641	-0.429688	-0.427734	-0.425781	-0.423828	-0.421875	-0.419922	-0.417969	-0.416016	-0.414062	-0.412109	-0.410156	-0.408203	-0.40625
ID
1
2	-0.766225	-0.760833	-0.75582	-0.750711	-0.746198	-0.743428	-0.741663	-0.741343	-0.741428	-0.741935	-0.744006	-0.746775	-0.750655	-0.755769	-0.761787	-0.768658	-0.776141	-0.78377	-0.792283	-0.800945	-0.808617	-0.815334	-0.820518	-0.823533	-0.824821	-0.825542	-0.826039	-0.826566	-0.827199	-0.827085	-0.826033	-0.825292	-0.824246	-0.822024	-0.819047	-0.816478	-0.813546	-0.810632	-0.808326	-0.806164	-0.804057	-0.802173	-0.80037	-0.799053	-0.797865	-0.796755	-0.795653	-0.793882	-0.792076
3
4	-0.642509	-0.648641	-0.65267	-0.655066	-0.654976	-0.654021	-0.652964	-0.64974	-0.641258	-0.629492	-0.616297	-0.601315	-0.584278	-0.565662	-0.546171	-0.52634	-0.506067	-0.483627	-0.457072	-0.429507	-0.402956	-0.377617	-0.351286	-0.324579	-0.298195	-0.272636	-0.248606	-0.22652	-0.205625	-0.184399	-0.162392	-0.137387	-0.112305	-0.0879161	-0.0646511	-0.0425185	-0.020828	-0.00109007	0.0178838	0.0351854	0.0478437	0.0560389	0.0600493	0.061507	0.0629717	0.064579	0.0641702	0.0610628	0.0556778
5	0.354051	0.336934	0.320385	0.305723	0.292006	0.279408	0.268961	0.260323	0.252838	0.246727	0.241335	0.236365	0.231592	0.226736	0.22243	0.220123	0.220272	0.222763	0.226418	0.231889	0.238651	0.246139	0.254862	0.264117	0.274216	0.284766	0.296253	0.308694	0.323247	0.339733	0.357355	0.376004	0.396115	0.41725	0.439149	0.460346	0.480654	0.500019	0.51927	0.53825	0.558197	0.577742	0.597107	0.616369	0.635212	0.653996	0.674522	0.696644	0.720015
6	0.188468	0.208025	0.229062	0.249898	0.269928	0.288975	0.306644	0.322838	0.337502	0.350947	0.36396	0.375899	0.385843	0.393641	0.398449	0.400089	0.399093	0.396693	0.393803	0.391101	0.387584	0.383637	0.378977	0.373878	0.36741	0.360262	0.353779	0.346701	0.340243	0.335067	0.329587	0.323654	0.317707	0.312771	0.307981	0.303551	0.300566	0.298268	0.295941	0.295054	0.294513	0.293689	0.291944	0.289995	0.288336	0.285983	0.282955	0.279574	0.275408
7	1.35359	1.34821	1.34316	1.33854	1.33479	1.33354	1.33324	1.33331	1.33394	1.33534	1.33723	1.33916	1.34098	1.34219	1.34392	1.34613	1.34899	1.35217	1.35615	1.36095	1.36585	1.37081	1.3764	1.38208	1.38794	1.39405	1.40003	1.40578	1.41131	1.41633	1.42067	1.42439	1.42772	1.42972	1.43026	1.42934	1.42762	1.42605	1.42334	1.4196	1.41535	1.41031	1.40499	1.39977	1.39406	1.38829	1.38195	1.37517	1.36787
8	0.190734	0.195665	0.198461	0.198921	0.196927	0.193042	0.187051	0.179491	0.169563	0.157364	0.143633	0.128983	0.113613	0.0973704	0.0795376	0.0609462	0.0420286	0.0235208	0.00629967	-0.00913869	-0.0231933	-0.0360221	-0.0479557	-0.0581986	-0.0671146	-0.0744747	-0.0804872	-0.0851553	-0.0897966	-0.0946272	-0.0995615	-0.104065	-0.107732	-0.110965	-0.11402	-0.116746	-0.118923	-0.120068	-0.120622	-0.121474	-0.122512	-0.123704	-0.124962	-0.126334	-0.127825	-0.130191	-0.132941	-0.134938	-0.135725
9	-0.0867549	-0.0927133	-0.0977245	-0.10227	-0.106755	-0.110264	-0.113371	-0.115385	-0.115693	-0.113348	-0.10898	-0.103112	-0.0955399	-0.0873524	-0.0780367	-0.0677686	-0.0574471	-0.0467364	-0.0335637	-0.0171849	0.000158653	0.0180867	0.0388462	0.0615803	0.0853788	0.109832	0.133047	0.155675	0.177307	0.198558	0.220398	0.241041	0.261051	0.280065	0.297879	0.315153	0.330694	0.343966	0.355138	0.364934	0.373132	0.379787	0.385849	0.392273	0.397694	0.401469	0.404094	0.406745	0.408407
10	0.926378	0.934107	0.941105	0.947577	0.954229	0.960787	0.967347	0.974	0.98078	0.987804	0.99502	1.00196	1.00757	1.01176	1.015	1.01778	1.01987	1.02074	1.02087	1.02117	1.022	1.02377	1.026	1.02894	1.03175	1.03409	1.03588	1.03712	1.03812	1.03919	1.04053	1.04311	1.04725	1.05238	1.05817	1.06406	1.07044	1.07771	1.08545	1.09381	1.10257	1.1119	1.12136	1.13077	1.14048	1.1508	1.16178	1.17348	1.18528
11	0.425092	0.432612	0.440395	0.448186	0.455456	0.461928	0.467651	0.472874	0.477838	0.482467	0.486896	0.490561	0.493351	0.495701	0.498123	0.50098	0.505111	0.51028	0.516	0.522028	0.528079	0.534467	0.540379	0.546312	0.552374	0.559039	0.566733	0.575403	0.585085	0.596071	0.608112	0.62069	0.633887	0.647724	0.661738	0.675707	0.689545	0.703255	0.717005	0.730765	0.744385	0.757377	0.769357	0.780286	0.790177	0.79909	0.80729	0.815317	0.822668
12	0.587118	0.590196	0.595559	0.602283	0.609006	0.615607	0.622683	0.630429	0.638839	0.648132	0.658845	0.671098	0.684216	0.6976	0.711779	0.727213	0.743397	0.760179	0.776926	0.794951	0.814509	0.834264	0.853907	0.873169	0.891355	0.908333	0.924574	0.940131	0.955185	0.969391	0.982532	0.994129	1.00409	1.01276	1.02141	1.03031	1.03835	1.04561	1.05183	1.05627	1.05925	1.06091	1.06086	1.05913	1.05533	1.04883	1.04055	1.02987	1.0172
13	-0.707211	-0.712597	-0.717314	-0.720325	-0.721454	-0.720525	-0.717563	-0.713128	-0.707762	-0.7003	-0.689954	-0.678366	-0.665683	-0.651672	-0.635463	-0.616702	-0.59722	-0.57759	-0.558133	-0.538914	-0.519588	-0.499592	-0.477596	-0.452638	-0.427636	-0.403154	-0.378459	-0.354215	-0.331863	-0.310207	-0.290172	-0.272529	-0.256644	-0.240848	-0.222433	-0.20491	-0.188209	-0.171602	-0.154778	-0.138059	-0.122665	-0.109083	-0.095379	-0.0817927	-0.0691819	-0.0576629	-0.0469786	-0.0365893	-0.0265401
14	-0.150554	-0.140837	-0.127239	-0.111232	-0.0933377	-0.0738489	-0.0506413	-0.0249753	0.00181166	0.0287461	0.0543547	0.0789835	0.103494	0.129292	0.156583	0.185963	0.216512	0.245431	0.272933	0.299094	0.32377	0.347937	0.373982	0.400357	0.424569	0.444727	0.461657	0.477439	0.491716	0.501848	0.510069	0.517736	0.523526	0.526505	0.526156	0.523066	0.51903	0.512213	0.502241	0.489936	0.476899	0.463418	0.448506	0.431832	0.414495	0.399383	0.384361	0.368723	0.354462
15	-0.402531	-0.411713	-0.419382	-0.426376	-0.432277	-0.437889	-0.443435	-0.448584	-0.453273	-0.457775	-0.46259	-0.467334	-0.471952	-0.475647	-0.478112	-0.479761	-0.480624	-0.47967	-0.478131	-0.476448	-0.474382	-0.472555	-0.472073	-0.472553	-0.473962	-0.475812	-0.477935	-0.480774	-0.483888	-0.487645	-0.491077	-0.493924	-0.496281	-0.498618	-0.501606	-0.504568	-0.506757	-0.507181	-0.507231	-0.507297	-0.508176	-0.509774	-0.511945	-0.514671	-0.517993	-0.522015	-0.526822	-0.532042	-0.537653
16	-0.00600784	0.00675201	0.0184354	0.0303854	0.0447143	0.0600739	0.0753735	0.0916361	0.109613	0.127996	0.146653	0.165934	0.186317	0.208167	0.230525	0.252946	0.275129	0.297222	0.319798	0.344576	0.371184	0.398554	0.425621	0.45306	0.48027	0.508229	0.535719	0.561069	0.584416	0.605576	0.625954	0.643891	0.659529	0.67262	0.683063	0.690061	0.693163	0.692603	0.689757	0.682842	0.67462	0.664144	0.652617	0.640682	0.627577	0.61503	0.603029	0.588973	0.572496
17	2.24343	2.28182	2.31334	2.33757	2.35453	2.36398	2.36577	2.3604	2.3488	2.33236	2.31329	2.29635	2.28323	2.2676	2.24904	2.22914	2.21097	2.19671	2.18612	2.17865	2.17315	2.16772	2.16119	2.15425	2.1484	2.14882	2.14621	2.14183	2.13962	2.14255	2.15142	2.16191	2.17321	2.18588	2.19971	2.21502	2.22893	2.23962	2.24609	2.25062	2.25831	2.25999	2.25323	2.23796	2.21413	2.18158	2.14057	2.09096	2.03289
18	1.09106	1.07735	1.06032	1.04095	1.0207	1.00021	0.97781	0.953119	0.926847	0.898149	0.86657	0.833276	0.79778	0.760414	0.722455	0.685217	0.649433	0.614007	0.577804	0.541753	0.507231	0.474035	0.440671	0.407458	0.37449	0.342494	0.313937	0.286625	0.259543	0.236081	0.213696	0.191415	0.169882	0.148804	0.128682	0.11044	0.0943205	0.0812596	0.0716083	0.0652631	0.0611438	0.0577288	0.0538025	0.0490227	0.0433576	0.0360347	0.0269242	0.0166584	0.00599716
PFC: HFA 25% STOP LIKELIHOOD
ID
1
2	-0.425925	-0.417244	-0.407006	-0.395445	-0.383576	-0.371915	-0.360518	-0.349987	-0.339797	-0.329481	-0.31951	-0.310297	-0.301424	-0.293062	-0.285448	-0.278485	-0.272106	-0.266358	-0.261179	-0.2571	-0.254205	-0.25211	-0.250903	-0.250537	-0.250536	-0.251038	-0.252424	-0.25504	-0.258808	-0.264329	-0.270851	-0.278405	-0.287106	-0.296485	-0.306236	-0.316409	-0.326853	-0.337179	-0.347685	-0.358571	-0.369445	-0.379871	-0.38929	-0.397137	-0.403932	-0.410276	-0.415884	-0.421293	-0.426023
3
4	-0.969226	-0.992303	-1.00856	-1.02057	-1.03078	-1.03889	-1.04413	-1.04344	-1.03465	-1.02182	-1.00648	-0.986559	-0.962589	-0.935697	-0.906556	-0.876785	-0.846348	-0.813589	-0.778168	-0.740259	-0.70053	-0.659433	-0.616398	-0.571811	-0.527287	-0.486488	-0.45007	-0.417826	-0.389314	-0.36431	-0.343015	-0.325586	-0.310776	-0.298818	-0.287256	-0.276496	-0.268013	-0.26287	-0.259945	-0.25942	-0.262345	-0.268629	-0.277191	-0.287575	-0.300427	-0.315484	-0.331608	-0.35004	-0.370436
5	1.26913	1.27732	1.28549	1.29387	1.30212	1.31125	1.32087	1.33107	1.3418	1.35318	1.36523	1.37782	1.39057	1.40403	1.41822	1.43256	1.4472	1.46214	1.4772	1.49273	1.50895	1.52526	1.54147	1.55672	1.57114	1.58561	1.59988	1.61402	1.62881	1.64339	1.6582	1.67287	1.68687	1.69996	1.71192	1.72271	1.73246	1.7415	1.74975	1.75729	1.76438	1.77108	1.77811	1.78636	1.7947	1.80273	1.81049	1.81827	1.82579
6	-0.414357	-0.413559	-0.412741	-0.412515	-0.413178	-0.413914	-0.41497	-0.416466	-0.418274	-0.420192	-0.42244	-0.425296	-0.428557	-0.43213	-0.435952	-0.439172	-0.440941	-0.440702	-0.438706	-0.435506	-0.430842	-0.425411	-0.419983	-0.413825	-0.405739	-0.396359	-0.385612	-0.373643	-0.361085	-0.348115	-0.334818	-0.321356	-0.307715	-0.294757	-0.282241	-0.2695	-0.256528	-0.244397	-0.233621	-0.22353	-0.213897	-0.204678	-0.196359	-0.18902	-0.1825	-0.177522	-0.173772	-0.170714	-0.167568
7	0.616654	0.60579	0.594426	0.582632	0.570536	0.558525	0.547442	0.537347	0.528217	0.51928	0.510174	0.501351	0.493168	0.485743	0.47901	0.472918	0.467687	0.463454	0.459689	0.456879	0.455907	0.456565	0.458806	0.46187	0.465544	0.470041	0.475807	0.482891	0.490665	0.499632	0.509306	0.519391	0.529935	0.541036	0.552358	0.564617	0.577536	0.590451	0.603182	0.616108	0.62917	0.641206	0.652157	0.661678	0.670735	0.680117	0.689678	0.69899	0.707796
8	0.0466943	0.0339079	0.0208045	0.00784647	-0.004636	-0.0168873	-0.029512	-0.0419368	-0.0542771	-0.0666036	-0.0789028	-0.0911651	-0.102874	-0.114842	-0.127155	-0.139425	-0.151238	-0.161903	-0.171453	-0.179634	-0.18604	-0.191368	-0.195748	-0.198857	-0.20075	-0.201235	-0.20018	-0.198044	-0.195457	-0.192363	-0.189296	-0.186417	-0.183583	-0.180702	-0.178334	-0.17671	-0.175667	-0.174743	-0.172902	-0.170385	-0.167086	-0.162565	-0.15633	-0.14924	-0.141685	-0.133819	-0.125852	-0.117547	-0.108585
9	-0.106495	-0.109527	-0.113502	-0.118778	-0.125356	-0.132854	-0.14169	-0.15185	-0.162166	-0.172027	-0.181677	-0.191274	-0.200858	-0.209695	-0.217867	-0.225428	-0.232134	-0.237922	-0.243067	-0.247804	-0.252543	-0.256988	-0.260879	-0.264413	-0.267857	-0.270093	-0.271189	-0.271924	-0.271446	-0.269798	-0.267291	-0.263954	-0.260226	-0.255928	-0.250864	-0.24516	-0.239427	-0.234615	-0.230558	-0.226797	-0.222775	-0.219375	-0.216005	-0.212533	-0.210072	-0.208504	-0.207942	-0.208187	-0.208366
10	0.903648	0.903611	0.903764	0.903842	0.903639	0.903015	0.902572	0.902438	0.902556	0.903214	0.903729	0.903945	0.904265	0.905135	0.906331	0.907866	0.909369	0.911038	0.912858	0.914631	0.91642	0.918554	0.921004	0.923205	0.925118	0.926929	0.928874	0.93112	0.934049	0.937502	0.941202	0.945041	0.949396	0.954238	0.959012	0.96388	0.968838	0.973675	0.978451	0.983205	0.9881	0.992996	0.997826	1.00256	1.00731	1.0124	1.01769	1.02335	1.02932
11	0.7108	0.712359	0.71379	0.715289	0.717356	0.720048	0.723453	0.727551	0.732116	0.737094	0.742475	0.748447	0.754874	0.761557	0.768284	0.775583	0.78313	0.790959	0.7993	0.808311	0.817599	0.827208	0.836976	0.847105	0.857692	0.868624	0.879555	0.890561	0.901327	0.911885	0.921898	0.931182	0.939681	0.947673	0.955188	0.962249	0.968726	0.974831	0.980681	0.986395	0.991901	0.997672	1.00414	1.01108	1.01781	1.02428	1.03087	1.03786	1.04514
12	-0.150689	-0.134862	-0.11986	-0.105638	-0.0923084	-0.0801363	-0.0691769	-0.0590529	-0.0491584	-0.0393958	-0.0298418	-0.0207827	-0.0119228	-0.00294575	0.00642853	0.0159129	0.0259551	0.0366948	0.0472887	0.0570221	0.0666066	0.0760272	0.085947	0.0953993	0.103997	0.111537	0.117827	0.123149	0.127551	0.131436	0.134443	0.136161	0.136653	0.136483	0.135184	0.132859	0.130271	0.127111	0.123563	0.11977	0.11618	0.112053	0.10774	0.102926	0.0976589	0.0926978	0.0875708	0.0826716	0.0782137
13	-0.132839	-0.128436	-0.125698	-0.124618	-0.125297	-0.127543	-0.13028	-0.133731	-0.136586	-0.140228	-0.144015	-0.14939	-0.156113	-0.163372	-0.17116	-0.178947	-0.186724	-0.195362	-0.205048	-0.215201	-0.225926	-0.23719	-0.248285	-0.258413	-0.267566	-0.275679	-0.284247	-0.293148	-0.303153	-0.314031	-0.324946	-0.33553	-0.345577	-0.355369	-0.364578	-0.373141	-0.380476	-0.386986	-0.392376	-0.396629	-0.399612	-0.401807	-0.402966	-0.403432	-0.403274	-0.402167	-0.399897	-0.39671	-0.392317
14	0.0796422	0.0711446	0.0606726	0.0486266	0.0365541	0.025543	0.0159954	0.00851567	0.00280237	-0.0014603	-0.00375206	-0.00529073	-0.0063938	-0.00701287	-0.00801303	-0.00975473	-0.0111345	-0.0119873	-0.0127198	-0.0129952	-0.0125577	-0.01066	-0.0078126	-0.00471451	-0.0012191	0.00241348	0.00625714	0.0101556	0.0140315	0.0191749	0.0248909	0.0299773	0.0340129	0.0376695	0.0409223	0.0433666	0.0452146	0.0469887	0.0487516	0.0506261	0.052731	0.055344	0.0585082	0.0613785	0.0642872	0.0673965	0.0703233	0.0733969	0.0772034
15	-0.385533	-0.398803	-0.411579	-0.423705	-0.435672	-0.447665	-0.459212	-0.469929	-0.479682	-0.488006	-0.495106	-0.500817	-0.505357	-0.509242	-0.512618	-0.515421	-0.517568	-0.519118	-0.519631	-0.51868	-0.516232	-0.512775	-0.508892	-0.504521	-0.499779	-0.494607	-0.48894	-0.482645	-0.476127	-0.469229	-0.4623	-0.45584	-0.449562	-0.443663	-0.438012	-0.432637	-0.427212	-0.421803	-0.416327	-0.410826	-0.405307	-0.399123	-0.392005	-0.384432	-0.376772	-0.369326	-0.362195	-0.355737	-0.350015
16	0.0244685	0.0299324	0.0362967	0.043202	0.0512546	0.0601161	0.0689826	0.0782811	0.087734	0.0974975	0.107142	0.116778	0.126902	0.137345	0.148057	0.159924	0.172005	0.184291	0.197127	0.209951	0.222079	0.233179	0.242985	0.251485	0.258649	0.26464	0.269176	0.27165	0.272033	0.270701	0.268134	0.264133	0.259267	0.253639	0.24853	0.242965	0.237106	0.231072	0.22486	0.218457	0.212433	0.20633	0.200892	0.195952	0.191495	0.188687	0.186297	0.184586	0.183782
17	2.93829	2.92222	2.90344	2.88064	2.85373	2.82338	2.78978	2.75208	2.71062	2.6667	2.6219	2.57353	2.52051	2.46309	2.40339	2.33999	2.27326	2.20526	2.14038	2.0738	2.00496	1.93364	1.86203	1.78917	1.71348	1.63715	1.56005	1.48247	1.40475	1.32825	1.25396	1.18253	1.11442	1.05099	0.991831	0.938632	0.89024	0.844419	0.800681	0.758561	0.718873	0.684288	0.657926	0.635851	0.620961	0.611671	0.605706	0.603772	0.604524
18	0.238221	0.247258	0.25652	0.265491	0.273946	0.282157	0.289773	0.29614	0.301034	0.305175	0.308567	0.312803	0.318368	0.324544	0.330239	0.336124	0.342116	0.347555	0.352765	0.357536	0.362711	0.367173	0.371835	0.376341	0.379896	0.382292	0.383645	0.384075	0.383428	0.38212	0.38055	0.379078	0.378156	0.377185	0.375436	0.373227	0.371372	0.368689	0.364601	0.358952	0.352484	0.346615	0.341065	0.336056	0.330877	0.325339	0.319267	0.312942	0.305802
PFC: HFA 75% STOP LIKELIHOOD
ID
1
2	1.17642	1.1498	1.1222	1.09456	1.06624	1.03785	1.01111	0.984628	0.957485	0.929522	0.900837	0.871042	0.839871	0.806499	0.770854	0.733724	0.696451	0.660144	0.624827	0.589662	0.554098	0.518732	0.483298	0.446997	0.410582	0.373968	0.337913	0.304182	0.271756	0.239514	0.207773	0.176692	0.147542	0.12201	0.0992714	0.0779173	0.0593709	0.0458327	0.0359825	0.0280465	0.0215127	0.0146607	0.00708896	-0.00146739	-0.0115613	-0.0222091	-0.0325332	-0.0427488	-0.0513694
3
4	1.56361	1.60454	1.63983	1.67043	1.69811	1.72382	1.74725	1.76703	1.78197	1.79202	1.79654	1.79526	1.78979	1.78114	1.77044	1.76139	1.75371	1.74436	1.73291	1.7188	1.70155	1.6878	1.68125	1.67234	1.66083	1.64825	1.63564	1.62513	1.61805	1.61345	1.61029	1.60799	1.60545	1.60165	1.59599	1.58786	1.57701	1.56356	1.54764	1.53035	1.5135	1.49692	1.47933	1.46139	1.44461	1.42923	1.41472	1.40009	1.38326
5	0.559314	0.557754	0.558098	0.560613	0.566107	0.574652	0.586116	0.599891	0.616233	0.637153	0.660746	0.685823	0.713409	0.742145	0.770623	0.797601	0.822486	0.845941	0.867695	0.888907	0.911413	0.936181	0.963655	0.991976	1.02036	1.04793	1.0742	1.10104	1.12733	1.15363	1.18085	1.20987	1.24031	1.27203	1.30511	1.33901	1.37297	1.40549	1.43654	1.46635	1.49574	1.52638	1.56075	1.59544	1.62872	1.66043	1.69284	1.72497	1.75563
6	-0.280803	-0.273377	-0.266639	-0.261992	-0.259013	-0.257905	-0.257356	-0.256318	-0.255709	-0.254855	-0.251492	-0.245167	-0.237033	-0.225798	-0.213578	-0.200062	-0.183763	-0.165475	-0.147486	-0.129947	-0.111371	-0.0938598	-0.0781953	-0.0633122	-0.0480862	-0.0308449	-0.013224	0.00613337	0.0275907	0.0476412	0.0680393	0.0881043	0.111087	0.132692	0.152823	0.172141	0.192228	0.212522	0.231094	0.247579	0.262587	0.274633	0.283335	0.289133	0.29301	0.295236	0.296991	0.297656	0.297735
7	1.2813	1.27709	1.2736	1.2711	1.27049	1.27146	1.27373	1.27713	1.28133	1.2861	1.2912	1.29593	1.30077	1.30585	1.31164	1.31859	1.32779	1.33804	1.34846	1.35967	1.37288	1.38711	1.40197	1.41615	1.429	1.44081	1.45271	1.46403	1.47726	1.49094	1.50425	1.51701	1.5296	1.54187	1.55341	1.56399	1.57288	1.58002	1.58591	1.59181	1.59894	1.60507	1.60954	1.61348	1.61626	1.61804	1.6191	1.61978	1.61935
8	0.629148	0.617617	0.604309	0.589676	0.574086	0.556931	0.536378	0.512538	0.485927	0.457668	0.428187	0.39821	0.368181	0.338598	0.309599	0.280666	0.253315	0.226069	0.199578	0.174082	0.149296	0.125316	0.102591	0.0821304	0.0618951	0.0407606	0.0198119	-0.0010757	-0.0219514	-0.0434036	-0.0656844	-0.0888067	-0.112946	-0.136899	-0.160206	-0.182554	-0.203544	-0.221925	-0.237691	-0.249423	-0.259867	-0.270737	-0.281802	-0.291395	-0.299475	-0.30519	-0.311006	-0.317615	-0.324936
9	-0.25332	-0.255836	-0.260853	-0.26781	-0.275137	-0.28304	-0.293437	-0.306831	-0.324004	-0.34544	-0.370638	-0.396892	-0.425457	-0.456803	-0.491558	-0.527608	-0.563818	-0.600313	-0.639192	-0.679555	-0.718216	-0.756507	-0.793906	-0.829081	-0.860892	-0.888806	-0.913649	-0.935436	-0.954075	-0.968515	-0.975959	-0.974182	-0.962406	-0.939903	-0.910592	-0.874499	-0.834467	-0.791744	-0.746621	-0.698978	-0.648285	-0.59479	-0.538864	-0.482254	-0.424623	-0.363841	-0.301485	-0.238018	-0.174153
10	1.53907	1.53641	1.53029	1.5213	1.51083	1.49865	1.48559	1.47178	1.45803	1.44433	1.4303	1.41726	1.40519	1.39407	1.38369	1.37449	1.36687	1.36095	1.3568	1.35509	1.35623	1.35867	1.36195	1.36581	1.37127	1.37941	1.38956	1.39944	1.40877	1.41762	1.42615	1.43436	1.44207	1.45004	1.45948	1.47016	1.48244	1.49616	1.5112	1.52757	1.5444	1.56132	1.57791	1.59417	1.60936	1.6237	1.63666	1.64856	1.66075
11	1.32631	1.32487	1.32201	1.31891	1.31476	1.31066	1.30688	1.30233	1.2964	1.28911	1.28071	1.27187	1.26461	1.25733	1.25008	1.24267	1.23606	1.22915	1.22222	1.21494	1.20769	1.20095	1.19435	1.18819	1.1821	1.17538	1.1681	1.15996	1.15184	1.14407	1.13643	1.1303	1.12533	1.12033	1.1149	1.10984	1.10611	1.10251	1.09866	1.09533	1.09087	1.08447	1.07745	1.07107	1.06486	1.05912	1.05359	1.04758	1.04069
12	0.785476	0.755912	0.727988	0.702148	0.67856	0.657717	0.640379	0.629102	0.620203	0.615361	0.615799	0.618173	0.622187	0.629324	0.639867	0.652042	0.666162	0.681721	0.697431	0.713202	0.730693	0.750452	0.773584	0.800768	0.82997	0.861756	0.89655	0.93256	0.971455	1.0119	1.05276	1.09188	1.13044	1.16716	1.20127	1.23346	1.26499	1.29472	1.32313	1.35054	1.37632	1.3992	1.42015	1.43954	1.45691	1.47386	1.49077	1.50551	1.51701
13	-1.00005	-0.977953	-0.956144	-0.93485	-0.914317	-0.89344	-0.871763	-0.850171	-0.82582	-0.798337	-0.77295	-0.746401	-0.721199	-0.699707	-0.682309	-0.668929	-0.660026	-0.655829	-0.656582	-0.662152	-0.671428	-0.683293	-0.697882	-0.715751	-0.733342	-0.752162	-0.773609	-0.797593	-0.822551	-0.846591	-0.870236	-0.894826	-0.920695	-0.947395	-0.973804	-0.999741	-1.02581	-1.05366	-1.08376	-1.11608	-1.15035	-1.18457	-1.2154	-1.24425	-1.27314	-1.30082	-1.32328	-1.34136	-1.36092
14	1.24167	1.2214	1.19821	1.17141	1.14053	1.10615	1.07	1.03127	0.99035	0.952052	0.915652	0.879755	0.845384	0.809139	0.77127	0.732186	0.691969	0.652856	0.614082	0.575353	0.539897	0.509181	0.485334	0.469601	0.455881	0.443404	0.432113	0.423835	0.419664	0.418192	0.420368	0.426118	0.434834	0.445711	0.45881	0.474098	0.496402	0.520781	0.548821	0.582583	0.618287	0.658093	0.699521	0.741473	0.784385	0.828526	0.8775	0.926905	0.9752
15	0.655573	0.67913	0.698082	0.712893	0.724496	0.731641	0.734252	0.733488	0.729291	0.721244	0.71074	0.698052	0.681463	0.66052	0.636577	0.609668	0.580031	0.549243	0.516162	0.481422	0.446687	0.411377	0.37686	0.344499	0.312698	0.281476	0.251343	0.222139	0.194152	0.167656	0.14171	0.116602	0.0922366	0.0695339	0.0498755	0.0330029	0.0179153	0.00530531	-0.00569785	-0.0151971	-0.0236177	-0.030745	-0.0363341	-0.038106	-0.0352335	-0.0297182	-0.0216183	-0.0119635	-0.000736418
16	-0.0352898	-0.016372	0.00276222	0.0208557	0.0382749	0.0547317	0.0685184	0.0820165	0.0926738	0.100271	0.105758	0.110114	0.114701	0.122492	0.133029	0.143473	0.154848	0.169208	0.182075	0.193415	0.20415	0.214472	0.223367	0.230845	0.237304	0.242315	0.245897	0.251506	0.255784	0.258482	0.25939	0.258613	0.256122	0.252139	0.247354	0.241202	0.234419	0.22654	0.219262	0.213873	0.209089	0.203864	0.198339	0.193264	0.188204	0.182373	0.17621	0.171292	0.169617
17	1.73583	1.7329	1.7277	1.72098	1.71283	1.70263	1.68936	1.67352	1.65843	1.64568	1.63206	1.61529	1.59492	1.57224	1.54783	1.5222	1.49798	1.4778	1.46381	1.45889	1.46467	1.48167	1.5135	1.56564	1.63404	1.71273	1.80012	1.89661	2.0039	2.12197	2.24626	2.37271	2.49799	2.62027	2.73912	2.85286	2.95972	3.05873	3.14842	3.22753	3.29559	3.35208	3.39627	3.42716	3.44424	3.44778	3.43747	3.41218	3.37176
18	-1.23919	-1.28097	-1.32102	-1.35759	-1.39094	-1.42172	-1.44608	-1.46564	-1.48323	-1.49775	-1.50825	-1.51585	-1.52107	-1.52358	-1.52319	-1.51982	-1.5138	-1.50618	-1.498	-1.48906	-1.47723	-1.46044	-1.43347	-1.40428	-1.37506	-1.34614	-1.31775	-1.28565	-1.2537	-1.22378	-1.19343	-1.16117	-1.1291	-1.09837	-1.06948	-1.04243	-1.01458	-0.986183	-0.959661	-0.936622	-0.917104	-0.902106	-0.892095	-0.886527	-0.883587	-0.881207	-0.878792	-0.87466	-0.863532
[truncated: 362 more columns]

## Sheet: Fig_2b upper left
Peak Latency
0	0.25	0.75
-0.0707617	-0.0530713	-0.00952148
-0.0340895	-0.0894381	0.000300481
-0.0566188	-0.0280631	0.000104632
-0.0149429	-0.027327	-0.0384216
-0.117092	-0.0803819	-0.0394097
0.0643707	0.0473358	0.0275269
-0.0770304	-0.0656928	-0.0512967
-0.057491	-0.0465658	0.000569661
0.00537109	0.0359635	-0.0365885
-0.123438	-0.0907436	-0.0483631
-0.0973206	-0.0840363	-0.118073

## Sheet: Fig_2b lower right
Peak Amplitude
0	0.25	0.75
7.09781	7.37206	8.89502
7.74429	7.30712	6.65063
8.52938	10.0785	10.4974
7.02607	7.94107	7.65772
8.29711	7.03768	7.13034
22.257	24.0829	25.5674
7.58451	8.34369	8.70616
11.1355	11.2328	12.6089
11.4719	12.6248	11.6354
7.96183	8.0752	8.56507
8.97844	8.81195	9.80914

## Sheet: Fig_2b lower left
MOTOR CORTEX: HFA 0% STOP LIKELIHOOD
Time	-0.5	-0.498047	-0.496094	-0.494141	-0.492188	-0.490234	-0.488281	-0.486328	-0.484375	-0.482422	-0.480469	-0.478516	-0.476562	-0.474609	-0.472656	-0.470703	-0.46875	-0.466797	-0.464844	-0.462891	-0.460938	-0.458984	-0.457031	-0.455078	-0.453125	-0.451172	-0.449219	-0.447266	-0.445312	-0.443359	-0.441406	-0.439453	-0.4375	-0.435547	-0.433594	-0.431641	-0.429688	-0.427734	-0.425781	-0.423828	-0.421875	-0.419922	-0.417969	-0.416016	-0.414062	-0.412109	-0.410156	-0.408203	-0.40625
ID
1
2	-0.384122	-0.374757	-0.367638	-0.362054	-0.357905	-0.354746	-0.352619	-0.35124	-0.351428	-0.352816	-0.354244	-0.355856	-0.355354	-0.353547	-0.352358	-0.351758	-0.351835	-0.353341	-0.355891	-0.359701	-0.364534	-0.370194	-0.376347	-0.382198	-0.386838	-0.390952	-0.39494	-0.398204	-0.401097	-0.403725	-0.405621	-0.406195	-0.406503	-0.407284	-0.409057	-0.411923	-0.415305	-0.418474	-0.420098	-0.421461	-0.423069	-0.424147	-0.426932	-0.430829	-0.435915	-0.442296	-0.449475	-0.455556	-0.45934
3
4	-0.50241	-0.519693	-0.537034	-0.557252	-0.580918	-0.606151	-0.629936	-0.652961	-0.674946	-0.695247	-0.713141	-0.726626	-0.732315	-0.73754	-0.741616	-0.744037	-0.745654	-0.747679	-0.750287	-0.753679	-0.757447	-0.759148	-0.760986	-0.763345	-0.766641	-0.770487	-0.774994	-0.779375	-0.782489	-0.783995	-0.782213	-0.774976	-0.762242	-0.746219	-0.728686	-0.708349	-0.682092	-0.650689	-0.615162	-0.579455	-0.540874	-0.498844	-0.457746	-0.418722	-0.381158	-0.34331	-0.302681	-0.257985	-0.209284
5	0.242933	0.238869	0.234571	0.229562	0.224475	0.219432	0.214337	0.209027	0.204523	0.201408	0.200635	0.201065	0.202186	0.203775	0.205956	0.208655	0.211963	0.215816	0.220301	0.226355	0.232756	0.239145	0.245646	0.25308	0.26041	0.267387	0.273874	0.279581	0.285366	0.291511	0.298199	0.30505	0.31173	0.31806	0.324156	0.330315	0.336805	0.343656	0.351191	0.359097	0.367275	0.375593	0.384155	0.392859	0.400862	0.407809	0.414076	0.419868	0.425045
6	-0.870842	-0.880914	-0.889055	-0.894137	-0.897437	-0.900506	-0.902499	-0.902906	-0.900755	-0.897673	-0.892525	-0.887458	-0.882809	-0.878133	-0.872157	-0.865564	-0.858838	-0.851897	-0.845452	-0.839629	-0.834088	-0.829275	-0.826049	-0.82414	-0.823459	-0.824002	-0.825987	-0.827437	-0.830627	-0.836051	-0.84347	-0.851962	-0.861585	-0.872503	-0.884347	-0.8971	-0.911482	-0.928072	-0.946626	-0.966675	-0.989314	-1.0144	-1.04109	-1.06907	-1.09803	-1.12717	-1.15541	-1.18209	-1.20705
7	2.14847	2.13496	2.11987	2.10247	2.08402	2.06576	2.04849	2.03447	2.02269	2.01237	2.004	1.99692	1.99033	1.98362	1.97871	1.97678	1.97649	1.9768	1.97746	1.97947	1.98161	1.98337	1.98454	1.98475	1.98392	1.98205	1.98081	1.98156	1.9824	1.98272	1.98271	1.9833	1.98444	1.9854	1.98611	1.98748	1.9909	1.99676	2.00509	2.01288	2.01979	2.02611	2.03256	2.04028	2.04865	2.05644	2.06246	2.06731	2.07161
8	7.61946	7.48614	7.35559	7.22716	7.09844	6.96933	6.84065	6.71345	6.58891	6.46924	6.35183	6.23706	6.12534	6.01675	5.90997	5.8043	5.69911	5.59526	5.49299	5.39227	5.29442	5.19746	5.09985	5.00101	4.90094	4.80089	4.70165	4.60538	4.51352	4.42375	4.3346	4.24563	4.15913	4.07582	3.99978	3.9261	3.85486	3.78705	3.72122	3.65586	3.59149	3.5283	3.46583	3.40372	3.34272	3.28512	3.23077	3.18031	3.12924
9	0.539944	0.536261	0.534055	0.53268	0.532275	0.53161	0.530507	0.528096	0.523947	0.519349	0.514442	0.508849	0.502971	0.497382	0.492068	0.487839	0.484263	0.480233	0.475498	0.469992	0.46392	0.458026	0.451956	0.446219	0.439902	0.433493	0.427441	0.421206	0.414701	0.407276	0.399019	0.389965	0.380375	0.372283	0.364771	0.357472	0.350223	0.344246	0.33984	0.338233	0.339842	0.34388	0.34929	0.355252	0.361991	0.369917	0.377972	0.38509	0.391794
10	2.79611	2.7902	2.78622	2.78379	2.78265	2.78052	2.77742	2.77393	2.76839	2.76068	2.74992	2.73591	2.7189	2.6991	2.67839	2.65757	2.63649	2.61562	2.59564	2.57585	2.55542	2.53514	2.516	2.49574	2.47377	2.45081	2.4287	2.40594	2.38162	2.35569	2.33021	2.30992	2.29278	2.27765	2.26515	2.25619	2.24837	2.24154	2.23596	2.23155	2.22778	2.22441	2.22118	2.21964	2.22029	2.22144	2.22383	2.23069	2.24159
11	0.731462	0.737556	0.74713	0.759475	0.771689	0.786303	0.801877	0.817197	0.83131	0.844521	0.856945	0.868848	0.879517	0.888147	0.89574	0.90337	0.91277	0.923837	0.939403	0.959485	0.982108	1.00429	1.02672	1.0482	1.06856	1.08767	1.10456	1.11912	1.13626	1.15528	1.17515	1.19526	1.215	1.23535	1.2584	1.28268	1.30794	1.33387	1.35871	1.38388	1.41011	1.43605	1.46271	1.49062	1.52117	1.55659	1.59408	1.63032	1.66486
12
13
14	0.0697681	0.0861448	0.102035	0.118318	0.135107	0.150829	0.16456	0.177517	0.188894	0.19842	0.206339	0.213346	0.218437	0.220705	0.221808	0.221068	0.218811	0.215672	0.212292	0.207626	0.20196	0.195437	0.188124	0.179915	0.171675	0.163894	0.155299	0.145867	0.13522	0.124033	0.112904	0.102413	0.093337	0.0854286	0.0782259	0.0712963	0.0649203	0.0600353	0.0565014	0.0550643	0.0545125	0.0554705	0.0577831	0.0609164	0.0653088	0.0724579	0.0807244	0.0890756	0.0966977
15
16
17	0.605594	0.64546	0.685059	0.725553	0.765325	0.803497	0.839726	0.873961	0.90718	0.939581	0.970939	1.0006	1.02772	1.05133	1.07183	1.0882	1.10048	1.10887	1.11795	1.12578	1.13165	1.13569	1.13759	1.13715	1.13342	1.12623	1.11609	1.1041	1.09257	1.08083	1.06786	1.05341	1.03715	1.01911	0.999921	0.980624	0.959563	0.936345	0.912484	0.888464	0.864653	0.84095	0.817575	0.793339	0.768518	0.743971	0.720502	0.697038	0.672815
18
MOTOR CORTEX: HFA 25% STOP LIKELIHOOD
ID
1
2	-0.139769	-0.122857	-0.105176	-0.0877335	-0.0708937	-0.0549605	-0.0398824	-0.0252859	-0.0115777	0.00157849	0.0146873	0.0263761	0.0371375	0.0475407	0.0565401	0.0640422	0.0705854	0.0761395	0.0802466	0.0833472	0.0865002	0.0889291	0.0909271	0.0922541	0.0922419	0.091405	0.0900287	0.087957	0.0857329	0.0836196	0.0811644	0.0791951	0.077805	0.0763886	0.0753791	0.0749305	0.0748336	0.0746834	0.0740694	0.0731737	0.0724714	0.0727575	0.0723403	0.0706048	0.0680089	0.0659891	0.0634461	0.0605312	0.0575296
3
4	-0.618831	-0.596717	-0.572858	-0.548652	-0.524311	-0.500511	-0.476866	-0.452263	-0.427163	-0.402373	-0.377406	-0.352948	-0.327755	-0.301922	-0.276285	-0.248894	-0.219765	-0.190442	-0.16113	-0.132477	-0.104917	-0.0768441	-0.0483809	-0.0211777	0.00407465	0.0273612	0.0486476	0.0674589	0.0838995	0.0986866	0.11115	0.121091	0.130722	0.138644	0.143712	0.146188	0.144773	0.139176	0.130358	0.118353	0.103179	0.0867839	0.0700201	0.0534546	0.0359553	0.0160825	-0.00635659	-0.0314366	-0.0593069
5	0.973974	0.978465	0.982265	0.986238	0.990101	0.993969	0.99779	1.00099	1.00386	1.00664	1.00956	1.01271	1.01633	1.02007	1.02421	1.02859	1.03314	1.03775	1.04233	1.04722	1.05261	1.05859	1.06551	1.07311	1.08051	1.0879	1.09536	1.1033	1.11148	1.12012	1.1291	1.13759	1.14506	1.15161	1.15739	1.16224	1.1663	1.1701	1.17379	1.17722	1.18039	1.18362	1.18684	1.19016	1.19318	1.19596	1.1986	1.2012	1.20403
6	-0.172107	-0.185948	-0.200596	-0.21587	-0.231307	-0.247001	-0.263497	-0.280951	-0.299504	-0.318614	-0.338128	-0.357425	-0.376709	-0.395441	-0.413233	-0.429954	-0.445332	-0.460609	-0.475907	-0.490919	-0.505597	-0.520041	-0.533917	-0.546207	-0.557325	-0.568039	-0.577884	-0.58702	-0.595607	-0.603412	-0.61071	-0.617448	-0.62355	-0.629245	-0.63565	-0.642766	-0.649924	-0.657571	-0.665997	-0.675684	-0.686075	-0.697433	-0.710387	-0.724353	-0.738524	-0.753099	-0.768282	-0.783599	-0.798944
7	0.42438	0.421846	0.419377	0.416932	0.414477	0.412196	0.410467	0.409534	0.409375	0.409701	0.410063	0.410562	0.411291	0.41215	0.413428	0.414615	0.414933	0.414376	0.41321	0.411401	0.40927	0.406889	0.404257	0.401343	0.398699	0.396152	0.393425	0.390971	0.388911	0.387646	0.386237	0.384134	0.381786	0.380719	0.381409	0.382594	0.384091	0.385519	0.386544	0.387246	0.38762	0.388023	0.388126	0.387819	0.38696	0.384847	0.381646	0.377538	0.372993
8	6.71623	6.61801	6.5192	6.41947	6.31953	6.21926	6.11883	6.01901	5.92098	5.82464	5.72924	5.63454	5.54078	5.44721	5.35366	5.26097	5.17042	5.08091	4.99229	4.90368	4.81612	4.72897	4.64185	4.55501	4.46853	4.38272	4.29761	4.21266	4.12793	4.04365	3.96062	3.87956	3.8013	3.72544	3.65281	3.5827	3.51528	3.45222	3.39305	3.33607	3.28058	3.22651	3.17286	3.11902	3.06631	3.01501	2.96543	2.91819	2.87345
9	0.525467	0.529962	0.53469	0.539705	0.544996	0.550402	0.555587	0.560396	0.563901	0.566807	0.568704	0.569957	0.571344	0.572448	0.573613	0.574559	0.575128	0.574736	0.573919	0.572502	0.570902	0.568894	0.565687	0.561785	0.557265	0.551715	0.545555	0.539325	0.533064	0.527107	0.521011	0.514499	0.507656	0.500835	0.494112	0.487174	0.479691	0.471899	0.464152	0.456742	0.450164	0.444658	0.43952	0.434631	0.429648	0.424737	0.419797	0.414169	0.409158
10	3.1962	3.19156	3.18385	3.17281	3.15879	3.14369	3.12735	3.10931	3.09033	3.07036	3.05017	3.02974	3.00832	2.98577	2.9614	2.93594	2.90974	2.88254	2.85545	2.83032	2.80665	2.78421	2.76238	2.74138	2.72182	2.70228	2.68227	2.66274	2.64382	2.62611	2.6086	2.59064	2.57243	2.55304	2.53237	2.51141	2.49156	2.47304	2.45693	2.4449	2.43573	2.42747	2.41859	2.4088	2.39807	2.3866	2.37369	2.35999	2.34599
11	1.7994	1.80261	1.80533	1.80756	1.80877	1.80926	1.80853	1.80598	1.80122	1.79582	1.78829	1.77777	1.76468	1.74982	1.73365	1.71724	1.70018	1.68441	1.6681	1.6519	1.63643	1.62104	1.6057	1.59269	1.58216	1.57468	1.57133	1.57096	1.57116	1.57286	1.57591	1.57928	1.58273	1.58809	1.59617	1.60567	1.61636	1.62818	1.64101	1.65592	1.67246	1.69187	1.71302	1.73556	1.75895	1.78187	1.80479	1.82671	1.84708
12
13
14	-0.411218	-0.405791	-0.39923	-0.391653	-0.382392	-0.370823	-0.357708	-0.343219	-0.327244	-0.309655	-0.290529	-0.270157	-0.24904	-0.227505	-0.20527	-0.183076	-0.161388	-0.140213	-0.119907	-0.0999278	-0.0799533	-0.0605223	-0.0419284	-0.0247629	-0.00909279	0.00596271	0.0206435	0.035182	0.049306	0.0633844	0.0773494	0.0906998	0.10287	0.113638	0.12344	0.132911	0.14247	0.151334	0.159635	0.167004	0.174228	0.180898	0.186922	0.19217	0.19671	0.200986	0.205147	0.208976	0.212801
15
16
17	0.36756	0.363442	0.360551	0.35923	0.358846	0.359633	0.36159	0.364707	0.36833	0.37196	0.37574	0.381778	0.389378	0.398343	0.408479	0.41872	0.429613	0.439673	0.448764	0.456882	0.46421	0.470378	0.476462	0.482634	0.48942	0.496375	0.50358	0.510056	0.516207	0.522142	0.527683	0.532643	0.537597	0.542273	0.546664	0.550968	0.555026	0.559066	0.563507	0.568551	0.573078	0.576287	0.578373	0.580021	0.580808	0.580202	0.577801	0.573845	0.568646
18
MOTOR CORTEX: HFA 75% STOP LIKELIHOOD
ID
1
2	-0.424155	-0.464032	-0.505979	-0.545356	-0.582851	-0.623452	-0.666107	-0.705754	-0.739552	-0.769747	-0.792375	-0.807931	-0.817427	-0.824966	-0.831434	-0.835979	-0.837312	-0.825999	-0.807181	-0.782262	-0.752949	-0.721991	-0.691145	-0.661423	-0.632397	-0.602855	-0.571741	-0.538953	-0.505323	-0.470906	-0.434794	-0.397459	-0.356239	-0.312479	-0.267641	-0.219105	-0.166903	-0.11534	-0.063181	-0.0107999	0.0419283	0.0974846	0.159827	0.228584	0.296273	0.363519	0.432007	0.496898	0.556109
3
4	-1.40875	-1.3262	-1.22845	-1.11089	-0.98463	-0.85691	-0.729726	-0.602674	-0.475743	-0.349309	-0.223814	-0.09999	0.0219128	0.140819	0.254291	0.360927	0.460463	0.552272	0.635884	0.711358	0.778699	0.838106	0.890312	0.936472	0.976857	1.01011	1.035	1.05021	1.05651	1.05613	1.05007	1.03863	1.02355	1.0075	0.985411	0.954761	0.914172	0.864421	0.807768	0.745284	0.677524	0.604702	0.526985	0.445475	0.361084	0.277347	0.21897	0.166705	0.117778
5	0.111527	0.122845	0.133232	0.142613	0.150964	0.157556	0.162088	0.16488	0.166893	0.169634	0.175572	0.182587	0.18933	0.195513	0.200796	0.205614	0.210838	0.21687	0.223001	0.22921	0.236947	0.245129	0.25425	0.26521	0.277365	0.290379	0.30435	0.319062	0.334029	0.349686	0.365487	0.382979	0.399093	0.412438	0.423759	0.432907	0.440169	0.446888	0.454212	0.460806	0.467025	0.474096	0.482922	0.494224	0.507302	0.519952	0.531685	0.542321	0.552145
6	-0.829158	-0.824894	-0.819326	-0.813048	-0.805593	-0.799485	-0.794441	-0.788991	-0.781531	-0.77523	-0.769589	-0.762696	-0.754113	-0.745798	-0.737655	-0.726951	-0.71519	-0.702162	-0.689489	-0.677724	-0.66705	-0.657383	-0.648282	-0.640103	-0.633041	-0.626134	-0.613863	-0.601392	-0.587729	-0.571686	-0.555748	-0.539914	-0.523895	-0.508636	-0.495058	-0.483307	-0.473554	-0.466369	-0.461944	-0.460198	-0.461706	-0.466389	-0.472858	-0.480354	-0.490031	-0.501773	-0.515467	-0.530351	-0.545103
7	0.635813	0.623688	0.612541	0.601548	0.589504	0.575744	0.562162	0.549401	0.537556	0.52631	0.516301	0.507962	0.503023	0.497457	0.490252	0.481228	0.471185	0.464606	0.463784	0.466407	0.472048	0.478379	0.485752	0.494349	0.502327	0.510294	0.519679	0.530597	0.542294	0.5528	0.562602	0.572397	0.581194	0.58899	0.596004	0.601111	0.603738	0.605043	0.606433	0.611543	0.618457	0.624369	0.62904	0.632189	0.634593	0.637131	0.639985	0.643316	0.647205
8	7.7391	7.64005	7.54047	7.44067	7.34121	7.24729	7.16531	7.08434	7.00457	6.92394	6.84031	6.75351	6.66945	6.58679	6.5082	6.43495	6.36589	6.29904	6.23294	6.16684	6.10081	6.03446	5.9677	5.9018	5.83835	5.77655	5.71514	5.65387	5.59553	5.54438	5.49465	5.44761	5.40312	5.35813	5.31161	5.26257	5.20993	5.15389	5.0965	5.0372	4.97447	4.9126	4.8474	4.77921	4.7097	4.6389	4.56702	4.49512	4.42683
9	0.31298	0.345343	0.375558	0.403011	0.427564	0.44942	0.474667	0.500354	0.524205	0.548222	0.57251	0.596238	0.619297	0.6396	0.656271	0.670232	0.681955	0.69134	0.699005	0.705163	0.711267	0.717715	0.721885	0.722517	0.721267	0.718544	0.714924	0.710063	0.703296	0.694867	0.685493	0.675097	0.663481	0.652269	0.64269	0.633519	0.622037	0.608691	0.596434	0.588373	0.582191	0.573789	0.562804	0.553454	0.543561	0.532818	0.522654	0.515222	0.511042
10	3.39733	3.43173	3.45735	3.47464	3.48401	3.48638	3.48372	3.47677	3.46519	3.45426	3.43795	3.41506	3.38729	3.3576	3.33089	3.30754	3.28555	3.26303	3.23801	3.20861	3.17415	3.1353	3.09813	3.06403	3.027	2.99429	2.95807	2.9169	2.87061	2.81863	2.76043	2.6975	2.63143	2.56092	2.48489	2.40432	2.3195	2.23008	2.13678	2.04194	1.94662	1.85064	1.75445	1.66091	1.57116	1.48514	1.39915	1.31495	1.23586
11	3.04822	3.10247	3.1501	3.19063	3.22328	3.24783	3.26469	3.27591	3.28619	3.29611	3.30149	3.30103	3.29587	3.28804	3.28627	3.29077	3.29328	3.29279	3.29385	3.2993	3.3042	3.30672	3.30821	3.30755	3.30256	3.2921	3.27569	3.25337	3.22537	3.19196	3.15345	3.1106	3.06585	3.02527	2.9898	2.95628	2.92369	2.89125	2.8576	2.82054	2.77831	2.73099	2.67934	2.62297	2.56193	2.4975	2.43101	2.36332	2.29443
12
13
14	-0.886684	-0.909215	-0.928621	-0.943007	-0.952233	-0.958081	-0.960192	-0.961079	-0.960785	-0.959555	-0.954736	-0.945428	-0.933812	-0.920993	-0.905593	-0.886751	-0.865801	-0.843791	-0.820001	-0.794296	-0.766102	-0.735049	-0.704107	-0.673057	-0.642219	-0.611426	-0.577117	-0.539019	-0.494567	-0.447806	-0.402839	-0.359913	-0.319316	-0.281781	-0.247411	-0.216262	-0.188229	-0.16249	-0.137911	-0.113749	-0.0900622	-0.0648304	-0.0358535	-0.00506374	0.0251354	0.054708	0.0850278	0.112518	0.136595
15
16
17	0.715092	0.732326	0.757696	0.78387	0.808099	0.829977	0.850927	0.87013	0.886843	0.90067	0.911648	0.919683	0.92502	0.92865	0.932499	0.937583	0.944423	0.953455	0.96387	0.975258	0.98844	1.0046	1.02275	1.04176	1.06054	1.0774	1.09157	1.1031	1.11173	1.11766	1.12071	1.12274	1.12574	1.12406	1.11708	1.10497	1.08759	1.06509	1.03791	1.00567	0.968023	0.925382	0.87988	0.834967	0.789399	0.743843	0.696034	0.646503	0.596701
18
[truncated: 362 more columns]

## Sheet: Fig_2cd
Frontal				Motor
0	25	75		0	25	75
3.54877	0.582202	0.466218		-0.725792	-4.84602	-0.393691
3.64402	0.200425	0.274533		-1.10267	-5.02804	-0.424849
3.73491	-0.172934	0.0804506		-1.49412	-5.20233	-0.350067
3.82071	-0.515533	-0.114324		-1.89837	-5.36774	-0.274735
3.89998	-0.78989	-0.304704		-2.31126	-5.52347	-0.205669
3.97114	-0.979067	-0.480085		-2.72584	-5.66905	-0.14392
4.03288	-1.10723	-0.622516		-3.13328	-5.80522	-0.0894314
4.0842	-1.19528	-0.698706		-3.51794	-5.93426	-0.0428455
4.125	-1.25054	-0.67585		-3.86372	-6.05589	-0.00462395
4.15547	-1.27812	-0.565073		-4.17563	-6.16889	0.0246808
4.17426	-1.28295	-0.401643		-4.47092	-6.27667	0.0445519
4.18044	-1.26597	-0.209854		-4.75885	-6.38248	0.0563544
4.17601	-1.2274	-0.00252924		-5.044	-6.48462	0.0604663
4.16282	-1.17022	0.213403		-5.32924	-6.58173	0.0550455
4.1414	-1.09494	0.434162		-5.61324	-6.67554	0.0407409
4.11427	-0.993844	0.657186		-5.89408	-6.76751	0.0198483
4.08532	-0.846338	0.879445		-6.16957	-6.8563	-0.00716208
4.0575	-0.622636	1.10017		-6.43491	-6.93857	-0.0393592
4.0324	-0.334243	1.32002		-6.68529	-7.01066	-0.0746763
4.00935	-0.0113916	1.53713		-6.9151	-7.06324	-0.110989
3.98614	0.33235	1.75058		-7.1165	-7.08543	-0.14444
3.96001	0.687193	1.96163		-7.28263	-7.08372	-0.170095
3.92587	1.04547	2.17029		-7.40789	-7.06607	-0.183698
3.87756	1.40406	2.37616		-7.48675	-7.03358	-0.182771
3.8128	1.76086	2.57907		-7.51508	-6.98688	-0.168823
3.73155	2.11273	2.77932		-7.4908	-6.9267	-0.14441
3.63098	2.45664	2.97796		-7.41402	-6.85209	-0.111198
3.50849	2.79138	3.17411		-7.28558	-6.76393	-0.073871
3.36541	3.117	3.36709		-7.10767	-6.66516	-0.0365873
3.20331	3.43161	3.55802		-6.88842	-6.55702	0.00190428
3.02236	3.73296	3.74616		-6.63863	-6.44047	0.0426255
2.82327	4.02177	3.93082		-6.36535	-6.31669	0.0833483
2.60669	4.29857	4.11261		-6.07462	-6.18613	0.121986
2.37372	4.56177	4.29041		-5.77257	-6.04976	0.15645
2.12711	4.81022	4.46375		-5.46267	-5.9076	0.184575
1.86969	5.04344	4.63294		-5.14816	-5.75884	0.204799
1.60253	5.26059	4.79627		-4.83206	-5.60382	0.214904
1.32623	5.46094	4.95333		-4.5153	-5.44218	0.213264
1.04383	5.64406	5.10521		-4.19932	-5.27332	0.199988
0.759689	5.80901	5.25019		-3.88574	-5.09775	0.175781
0.475396	5.95437	5.38652		-3.57474	-4.91454	0.142372
0.191723	6.08083	5.51542		-3.26743	-4.72282	0.102951
-0.0876644	6.19038	5.63659		-2.96493	-4.52389	0.0612681
-0.359332	6.28147	5.74771		-2.66698	-4.31879	0.0214339
-0.621479	6.35192	5.84913		-2.37392	-4.10749	-0.0121195
-0.87095	6.4035	5.94164		-2.08556	-3.89005	-0.0354415
-1.10471	6.43733	6.02332		-1.80082	-3.66724	-0.0465635
-1.321	6.45082	6.0936		-1.51991	-3.44012	-0.045652
-1.51636	6.44157	6.15375		-1.24226	-3.20858	-0.0308897
-1.68699	6.40945	6.20331		-0.966101	-2.97263	0.00814647
-1.83125	6.35494	6.24176		-0.691209	-2.73104	0.0881553
-1.94699	6.27618	6.26951		-0.417083	-2.47991	0.20566
-2.03038	6.17052	6.28719		-0.142762	-2.21778	0.337387
-2.07949	6.03956	6.29607		0.129286	-1.94185	0.468163
-2.09574	5.88569	6.29599		0.395974	-1.64194	0.593622
-2.08035	5.70659	6.28659		0.657214	-1.31071	0.715913
-2.03234	5.50034	6.26987		0.911612	-0.948033	0.84389
-1.95237	5.26946	6.24497		1.15615	-0.558019	0.984603
-1.84503	5.01632	6.20865		1.39044	-0.14785	1.12994
-1.71427	4.7402	6.16122		1.61422	0.27592	1.26674
-1.56107	4.44024	6.10201		1.82541	0.70519	1.38748
-1.38794	4.11849	6.02775		2.02349	1.13343	1.48924
-1.19996	3.77744	5.93766		2.20914	1.55864	1.57024
-1.00092	3.41705	5.83073		2.38206	1.97783	1.62952
-0.792809	3.0376	5.7055		2.54141	2.38805	1.66724
-0.577658	2.64135	5.56306		2.68691	2.78799	1.68284
-0.358094	2.23035	5.40262		2.81927	3.17543	1.67521
-0.137415	1.80596	5.2234		2.93848	3.54984	1.64499
0.0817593	1.36942	5.02859		3.04377	3.91121	1.59328
0.298788	0.923496	4.81915		3.13575	4.25706	1.51966
0.512481	0.472976	4.59454		3.21493	4.58611	1.42418
0.720163	0.0213097	4.35903		3.28098	4.89829	1.3076
0.920769	-0.42775	4.11742		3.33471	5.19299	1.17039
1.1141	-0.865071	3.87288		3.37593	5.47026	1.01462
1.29816	-1.27987	3.63142		3.40376	5.72889	0.844138
1.47124	-1.66591	3.40118		3.41968	5.96745	0.66801
1.63327	-2.02336	3.19008		3.42444	6.18671	0.5261
1.78386	-2.35795	3.00505		3.4172	6.38651	0.472525
1.92221	-2.67626	2.85077		3.3986	6.56606	0.454202
2.04773	-2.9827	2.73024		3.36898	6.72548	0.429924
2.15946	-3.27731	2.64596		3.32797	6.86408	0.389187
2.25692	-3.50874	2.60198		3.27642	6.98205	0.329243
2.34077	-3.5924	2.60361		3.21463	7.08017	0.251758
2.41178	-3.64559	2.65251		3.14236	7.15709	0.157998
2.46961	-3.69743	2.74806		3.05998	7.21279	0.0468445
2.51385	-3.74976	2.8889		2.96764	7.24897	-0.0797724
2.54593	-3.80229	3.06727		2.8657	7.26479	-0.217179
2.56788	-3.85733	3.27375		2.75388	7.25912	-0.362162
2.58006	-3.91696	3.50287		2.63141	7.23331	-0.511136
2.5828	-3.97989	3.74907		2.49955	7.1885	-0.659481
2.57701	-4.04473	4.00772		2.35892	7.12403	-0.803606
2.56189	-4.11356	4.27657		2.20785	7.03956	-0.940148
2.53674	-4.18794	4.55294		2.04665	6.93685	-1.06736
2.50222	-4.26662	4.83519		1.87647	6.81694	-1.18759
2.4563	-4.3491	5.12254		1.69655	6.67908	-1.30336
2.39555	-4.43648	5.41146		1.50673	6.52493	-1.41405
2.32037	-4.52963	5.69865		1.30788	6.3569	-1.51791
2.23169	-4.62757	5.9841		1.10012	6.17478	-1.61251
2.12764	-4.7284	6.26563		0.883315	5.9797	-1.69406
2.00759	-4.77469	6.539		0.657978	5.77427	-1.75945
1.87236	-4.75191	6.80383		0.424908	5.55985	-1.80646
1.72147	-4.73213	7.05982		0.18443	5.33914	-1.8342
1.5557	-4.71364	7.30382		-0.0625728	5.1139	-1.84646
1.37728	-4.69704	7.5348		-0.314939	4.8839	-1.84979
1.18627	-4.68206	7.75261		-0.572478	4.65359	-1.84804
0.982651	-4.66689	7.95585		-0.832682	4.42816	-1.84301
0.769381	-4.64925	8.14374		-1.09122	4.20669	-1.83716
0.549282	-4.62778	8.31493		-1.34612	3.98955	-1.83302
0.322967	-4.60243	8.46835		-1.59261	3.78213	-1.83221
0.0919843	-4.57188	8.60459		-1.81962	3.58795	-1.83447
-0.139905	-4.53394	8.72251		-2.01412	3.40755	-1.83876
-0.369402	-4.48692	8.82089		-2.1613	3.24127	-1.84588
-0.594847	-4.42253	8.90063		-2.25011	3.09066	-1.85713
-0.815065	-4.32262	8.96114		-2.28381	2.95858	-1.87156
-1.02836	-4.18988	9.00203		-2.27699	2.84565	-1.88775
-1.23257	-4.04524	9.02436		-2.24572	2.75067	-1.90592
-1.42692	-3.90135	9.0274		-2.20221	2.67469	-1.92648
-1.61219	-3.76255	9.01189		-2.15377	2.61838	-1.94903
-1.78739	-3.63038	8.98013		-2.10527	2.5806	-1.97321
-1.94954	-3.50649	8.93122		-2.06008	2.56167	-1.99859
-2.09634	-3.39318	8.86558		-2.02045	2.56176	-2.02441
-2.22528	-3.29135	8.78682		-1.98903	2.58045	-2.05076
-2.33178	-3.20006	8.69605		-1.96731	2.61844	-2.07827
-2.41046	-3.11999	8.59381		-1.95579	2.67503	-2.10633
-2.45614	-3.05311	8.4831		-1.95649	2.74949	-2.13373
-2.46494	-2.999	8.3671		-1.97042	2.84334	-2.16032
-2.43622	-2.95589	8.2485		-1.99701	2.95553	-2.18652
-2.37254	-2.92342	8.12839		-2.03712	3.08371	-2.21236
-2.27721	-2.90186	8.00823		-2.09142	3.22927	-2.20598
-2.15316	-2.8889	7.89074		-2.15966	3.39238	-1.95493
-2.00391	-2.87962	7.77413		-2.24202	3.56915	-1.69751
-1.83128	-2.86847	7.65525		-2.33799	3.75682	-1.43535
-1.63069	-2.84711	7.53416		-2.44703	3.95582	-1.1685
-1.39584	-2.80565	7.40787		-2.56904	4.16643	-0.89608
-1.1297	-2.7412	7.27254		-2.70338	4.38558	-0.618368
-0.842323	-2.65834	7.1275		-2.8497	4.60953	-0.336692
-0.542549	-2.56407	6.97063		-3.00728	4.83801	-0.0519799
-0.23727	-2.46692	6.80063		-3.1752	5.07056	0.236239
0.0699382	-2.37181	6.61831		-3.35342	5.30487	0.528664
0.377991	-2.278	6.42203		-3.53859	5.54035	0.824024
0.683621	-2.18484	6.21173		-3.72281	5.77576	1.12041
0.984188	-2.09358	5.99015		-3.89116	6.00933	1.41789
1.28156	-2.00411	5.75736		-4.03229	6.24246	1.71729
1.57654	-1.91335	5.51431		-4.16119	6.47605	2.01778
1.86607	-1.81782	5.26486		-4.28842	6.71149	2.3173
2.14885	-1.71774	5.01109		-4.41613	6.95546	2.61494
2.42653	-1.61359	4.7553		-4.54215	7.21466	2.91155
2.69928	-1.50122	4.50202		-4.66112	7.49508	3.20683
2.96508	-1.37755	4.25538		-4.76603	7.80367	3.49855
3.22264	-1.24408	4.01981		-4.84835	8.13799	3.78572
3.47186	-1.10074	3.80052		-4.90153	8.48658	4.0684
3.71239	-0.943985	3.60341		-4.92316	8.83951	4.34595
3.94314	-0.77127	3.43602		-4.91149	9.18787	4.61755
4.16287	-0.582679	3.3055		-4.86704	9.52423	4.88178
4.37116	-0.378861	3.21837		-4.79503	9.84476	5.13738
4.56786	-0.160588	3.18153		-4.70064	10.1458	5.38454
4.75208	0.0684006	3.19691		-4.58873	10.4241	5.62216
4.92245	0.301622	3.26045		-4.46646	10.6791	5.84844
5.07834	0.533839	3.36782		-4.33951	10.9098	6.06369
5.22033	0.761207	3.51431		-4.2109	11.1142	6.26691
5.34881	0.979266	3.69405		-4.08355	11.2912	6.4557
5.46249	1.18324	3.90366		-3.95938	11.4415	6.63062
5.5605	1.36945	4.14192		-3.83964	11.5656	6.79198
5.64367	1.53683	4.40695		-3.72598	11.6624	6.93737
5.71206	1.68465	4.69693		-3.61925	11.732	7.06601
5.76532	1.80898	5.00983		-3.51949	11.7755	7.17849
5.80424	1.90703	5.34214		-3.42691	11.7939	7.27435
5.82873	1.98005	5.69033		-3.34242	11.7898	7.35313
5.83826	2.02796	6.05095		-3.26653	11.7656	7.41433
5.83394	2.0482	6.41881		-3.19789	11.7231	7.4578
5.81655	2.03966	6.78954		-3.13581	11.6695	7.4846
5.78602	2.0032	7.16097		-3.03622	11.6144	7.49496
5.74303	1.93987	7.52916		-2.9312	11.5629	7.48849
5.68786	1.84853	7.88982		-2.83165	11.5151	7.46636
5.62077	1.72761	8.24185		-2.7378	11.4666	7.43
5.54342	1.5796	8.58327		-2.64617	11.4118	7.3802
5.45662	1.40755	8.91052		-2.54489	11.3485	7.31842
5.35983	1.2107	9.22256		-2.40511	11.2743	7.24636
5.25373	0.989613	9.51863		-2.2064	11.1867	7.16509
5.13991	0.749448	9.79696		-1.9808	11.0865	7.07667
5.01884	0.496223	10.0567		-1.7523	10.9744	6.98448
4.8903	0.236774	10.2973		-1.52895	10.8518	6.89007
4.75518	-0.0160926	10.5193		-1.31302	10.7201	6.79366
4.61523	-0.239422	10.7233		-1.10613	10.5785	6.69764
4.47068	-0.402836	10.9088		-0.909384	10.4291	6.6047
4.32086	-0.48316	11.0782		-0.723985	10.2763	6.51495
4.16682	-0.477842	11.2356		-0.551438	10.1198	6.42775
4.00991	-0.3991	11.3814		-0.391555	9.95995	6.34273
3.85059	-0.265182	11.5181		-0.244551	9.80079	6.25983
3.68995	-0.0965611	11.6507		-0.111979	9.64419	6.17944
3.52825	0.0906696	11.78		0.00585911	9.49083	6.10057
3.36457	0.288003	11.9056		0.108535	9.34113	6.02156
3.20084	0.490848	12.0278		0.195248	9.19405	5.94266
3.03992	0.697751	12.1449		0.266443	9.04914	5.86477
2.88062	0.925001	12.2541		0.32144	8.90593	5.78786
2.72196	1.24088	12.3537		0.359566	8.76293	5.71151
2.5671	1.61099	12.4414		0.382367	8.61773	5.63602
2.41828	1.98349	12.5159		0.389578	8.46708	5.56289
2.27483	2.34698	12.5777		0.379731	8.31047	5.4929
2.13731	2.69858	12.6256		0.354422	8.14845	5.4266
2.00769	3.0378	12.6584		0.315808	7.97836	5.36623
1.88758	3.36357	12.6782		0.265788	7.79937	5.31304
1.77884	3.67455	12.6857		0.226348	7.61252	5.26784
1.68326	3.9694	12.6793		0.359886	7.41601	5.23383
1.60157	4.24772	12.6605		0.559643	7.21009	5.21361
1.53486	4.51046	12.6311		0.759386	6.99701	5.20864
1.48561	4.75731	12.5906		0.955954	6.77577	5.22107
1.45599	4.9874	12.5398		1.15106	6.54631	5.25268
1.44681	5.20168	12.48		1.34632	6.31083	5.30585
1.45922	5.40153	12.4121		1.54399	6.07013	5.38163
1.49566	5.58779	12.3378		1.74618	5.82532	5.47759
1.55821	5.76135	12.2569		1.95212	5.57786	5.59294
1.64951	5.92367	12.1704		2.16151	5.32867	5.7277
1.77615	6.07614	12.0806		2.3739	5.07989	5.87818
1.94846	6.21928	11.9876		2.58522	4.83381	6.04061
2.17515	6.35384	11.8915		2.79284	4.59202	6.2127
2.45542	6.48019	11.7938		2.99619	4.35621	6.39176
2.77726	6.59564	11.6946		3.19144	4.12776	6.57548
3.12632	6.69739	11.5948		3.37552	3.90933	6.76156
3.49285	6.78521	11.4948		3.54827	3.70422	6.94731
3.87028	6.85777	11.3936		3.70804	3.51315	7.13091
4.25207	6.91178	11.2926		3.85356	3.33767	7.31135
4.6337	6.9453	11.193		3.98516	3.1831	7.48782
5.01293	6.95853	11.0931		4.10214	3.05558	7.65911
5.38659	6.95207	10.9937		4.20411	2.96346	7.82401
5.75135	6.92427	10.8972		4.29192	2.92095	7.98216
6.10551	6.87338	10.8044		4.36644	2.94201	8.13378
6.44694	6.80224	10.7183		4.42846	3.02584	8.27908
6.77291	6.71415	10.6496		4.47898	3.15617	8.41751
7.0817	6.60858	10.6251		4.52037	3.31526	8.54831
7.37177	6.48655	10.6848		4.5553	3.49131	8.67217
7.6412	6.35369	10.8173		4.58547	3.67737	8.79
7.88851	6.21627	10.9801		4.61444	3.86937	8.90129
8.11258	6.07713	11.1524		4.64678	4.06402	9.00525
8.31224	5.93443	11.3251		4.68629	4.25694	9.1017
8.48611	5.78529	11.4953		4.73905	4.4458	9.19097
8.63329	5.62842	11.6627		4.81162	4.63054	9.27314
8.75365	5.46316	11.8244		4.90891	4.80871	9.3475
8.84666	5.28918	11.979		5.03623	4.97791	9.41395
8.91148	5.10656	12.1288		5.19567	5.13794	9.47365
8.94814	4.91624	12.272		5.38482	5.28758	9.53059
8.95655	4.72036	12.4059		5.60107	5.42589	9.59866
8.93707	4.52011	12.5326		5.84081	5.55252	9.71679
8.89149	4.31643	12.6525		6.09845	5.66572	9.90916
8.81978	4.11206	12.763		6.369	5.76575	10.245
8.7205	3.91074	12.8642		6.64929	5.85408	10.6803
8.59612	3.72717	12.9577		6.93723	5.92931	11.1134
8.45027	3.66028	13.0429		7.22958	5.99016	11.5402
8.28272	3.72639	13.1191		7.52289	6.03802	11.9565
8.09336	3.81817	13.1873		7.816	6.07476	12.36
7.88521	3.92038	13.2477		8.10781	6.10051	12.7504
7.6608	4.03204	13.3008		8.39577	6.11468	13.1252
7.42139	4.15397	13.3472		8.6778	6.11897	13.4817
7.16895	4.28796	13.3865		8.95289	6.11514	13.8189
6.90532	4.43623	13.4194		9.22018	6.10378	14.1353
6.63206	4.60095	13.4471		9.47788	6.08783	14.43
6.35197	4.78294	13.4689		9.72428	6.06866	14.7028
6.06762	4.98305	13.4851		9.95893	6.04586	14.9509
5.7796	5.20348	13.496		10.1806	6.02388	15.1736
5.48888	5.44533	13.5014		10.3881	6.00586	15.3725
5.19872	5.70866	13.5024		10.582	5.99112	15.5474
4.91216	5.99358	13.4981		10.7604	5.98262	15.6979
4.63043	6.30074	13.4875		10.9215	5.98321	15.825
4.35543	6.63218	13.4732		11.0663	5.99356	15.9309
4.09192	6.98882	13.4545		11.1944	6.01614	16.0179
3.84575	7.36985	13.4297		11.3036	6.05191	16.0888
3.62194	7.77586	13.4011		11.3942	6.10094	16.1456
3.42538	8.20673	13.3696		11.4656	6.16478	16.1902
3.2599	8.65902	13.3338		11.5164	6.24403	16.2247
3.12395	9.12707	13.295		11.5459	6.3386	16.2494
3.01081	9.60425	13.2546		11.5535	6.4487	16.2621
2.91318	10.0851	13.2129		11.5389	6.57485	16.2592
2.82423	10.5645	13.1705		11.5017	6.71682	16.2381
2.73828	11.0354	13.1284		11.4408	6.87269	16.1961
2.65359	11.4912	13.088		11.3562	7.04287	16.1311
2.56967	11.9293	13.0505		11.2482	7.2284	16.042
2.48372	12.3478	13.016		11.116	7.42621	15.931
2.39431	12.7422	12.9866		10.9603	7.63465	15.806
2.30406	13.1077	12.9637		10.7817	7.85425	15.6834
2.21568	13.4438	12.9475		10.5803	8.08281	15.5811
2.12942	13.7511	12.9399		10.3569	8.31838	15.5015
2.04569	14.0264	12.9423		10.1126	8.56015	15.4295
1.96678	14.2661	12.9547		9.84762	8.80584	15.3518
1.89392	14.4709	12.9794		9.56347	9.05349	15.2617
1.8247	14.6419	13.0172		9.26232	9.30132	15.1565
1.756	14.7782	13.0676		8.94548	9.54765	15.0365
1.68589	14.8787	13.1325		8.6143	9.79129	14.9052
1.6115	14.9445	13.213		8.27094	10.03	14.7673
1.53015	14.9789	13.3081		7.9185	10.2616	14.6265
1.44095	14.9843	13.4184		7.55905	10.4844	14.4866
1.34286	14.964	13.5449		7.1934	10.6962	14.3525
1.23606	14.9281	13.687		6.82492	10.8969	14.2301
1.12492	14.891	13.8444		6.45739	11.0849	14.1235
1.01541	14.863	14.0168		6.09079	11.2561	14.0346
0.91358	14.8442	14.204		5.72584	11.4102	13.9663
0.828399	14.8259	14.4063		5.36555	11.547	13.9216
0.773435	14.7978	14.6223		5.01074	11.6636	13.9013
0.76303	14.7524	14.8507		4.66167	11.7593	13.9053
0.795365	14.6856	15.0926		4.3199	11.8334	13.9327
0.852984	14.5962	15.3473		3.98558	11.883	13.982
0.921446	14.4846	15.6125		3.6592	11.909	14.0523
0.994881	14.3515	15.8883		3.34249	11.9127	14.1404
1.0742	14.1981	16.1748		3.0356	11.8917	14.2417
1.16202	14.0265	16.4703		2.73919	11.8467	14.3543
1.26066	13.8389	16.7739		2.45571	11.7843	14.4756
1.37238	13.6379	17.085		2.18602	11.7169	14.6017
1.4977	13.426	17.402		1.9301	11.6701	14.7307
1.63643	13.2062	17.7248		1.68981	11.6654	14.8609
1.78982	12.9822	18.0516		1.46793	11.6824	14.9897
1.95785	12.7577	18.3798		1.2668	11.6977	15.1172
2.13745	12.5361	18.7091		1.08914	11.7008	15.2439
2.32651	12.3223	19.0387		0.941531	11.6872	15.3698
2.5265	12.1222	19.3648		0.836701	11.6567	15.4965
2.7387	11.9433	19.6858		0.792646	11.6108	15.6269
2.96169	11.7954	20.0007		0.83112	11.5504	15.7663
3.19466	11.6893	20.3071		0.964993	11.4759	15.9202
3.43842	11.6347	20.6027		1.18249	11.3889	16.0913
3.6922	11.6344	20.8851		1.45741	11.2926	16.2819
3.95409	11.6791	21.1524		1.76707	11.1888	16.4927
4.22233	11.7552	21.4039		2.09705	11.0793	16.7195
4.49423	11.8528	21.6364		2.4393	10.9663	16.9553
4.76704	11.9628	21.8474		2.78794	10.8509	17.1937
5.03855	12.077	22.0368		3.13849	10.7363	17.4313
5.30568	12.1916	22.203		3.48967	10.6278	17.6655
5.56576	12.3037	22.3433		3.84029	10.5262	17.8923
5.81782	12.4093	22.4569		4.18838	10.4321	18.1086
6.05991	12.5059	22.5428		4.53391	10.3521	18.3137
6.28891	12.5909	22.6		4.87596	10.2929	18.5063
6.50348	12.6617	22.6275		5.21311	10.2576	18.685
6.70278	12.717	22.6235		5.54642	10.2511	18.8487
6.88481	12.7558	22.5877		5.8756	10.2798	18.9959
7.04851	12.776	22.5207		6.19917	10.3481	19.1254
7.19355	12.7759	22.4205		6.51815	10.4557	19.2371
7.3182	12.7549	22.2867		6.83251	10.5983	19.3303
7.42091	12.7131	22.1199		7.1405	10.7698	19.4041
7.50177	12.65	21.9198		7.44249	10.9631	19.4571
7.56037	12.5649	21.6866		7.73939	11.1723	19.4891
7.59583	12.4612	21.4205		8.03056	11.3938	19.5001
7.60772	12.3502	21.1216		8.31507	11.6219	19.4906
7.5952	12.2765	20.7924		8.59297	11.8516	19.4595
7.55832	12.4393	20.4337		8.865	12.0833	19.4055
7.49827	12.8924	20.0453		9.13075	12.3157	19.3298
7.41423	13.4077	19.6314		9.3893	12.5451	19.234
7.30454	13.9162	19.1957		9.64126	12.7707	19.1165
7.17052	14.4008	18.7397		9.88693	12.9922	18.9776
7.01414	14.8568	18.2701		10.1258	13.2092	18.8186
6.83486	15.2827	17.796		10.3581	13.4213	18.6391
6.63172	15.6751	17.3276		10.5836	13.627	18.4401
6.40573	16.0315	16.8808		10.8021	13.8263	18.2234
6.15871	16.3516	16.4742		11.0138	14.0201	17.988
5.89113	16.635	16.1198		11.2184	14.2073	17.7342
5.60291	16.8803	15.818		11.4155	14.387	17.4641
5.29535	17.0866	15.5596		11.6049	14.5597	17.1788
4.96974	17.2532	15.3323		11.7862	14.7257	16.8786
4.62682	17.3812	15.1266		11.9595	14.8852	16.5634
4.2684	17.47	14.9375		12.1238	15.0369	16.2341
3.89561	17.5176	14.7621		12.2778	15.1799	15.893
3.50874	17.5251	14.5986		12.4221	15.3159	15.5411
3.11063	17.4945	14.446		12.5559	15.4443	15.1773
2.70419	17.4253	14.3038		12.6778	15.5635	14.8026
2.28967	17.3163	14.1732		12.7879	15.6744	14.4193
1.86902	17.1689	14.0542		12.8855	15.7764	14.0284
1.44658	16.9846	13.9457		12.9695	15.8681	13.6297
1.025	16.7644	13.8496		13.0396	15.9498	13.2234
0.606523	16.5083	13.7683		13.0952	16.0205	12.8115
0.195206	16.2168	13.7013		13.1357	16.0797	12.3955
-0.204815	15.8923	13.6521		13.1606	16.1267	11.9764
-0.589177	15.5365	13.627		13.1697	16.1596	11.5558
-0.951964	15.1497	13.6293		13.1628	16.1783	11.1374
-1.28663	14.733	13.6627		13.139	16.1822	10.7285
-1.57871	14.2887	13.732		13.0983	16.1687	10.3438
-1.76403	13.8191	13.8353		13.0413	16.1378	9.99768
-1.86651	13.3255	13.9668		12.9665	16.0886	9.68528
-1.92388	12.8098	14.1199		12.874	16.0186	9.39129
-1.94006	12.2747	14.2876		12.7663	15.9281	9.10628
-1.91743	11.7231	14.4643		12.6417	15.8158	8.82647
-1.85905	11.1585	14.6455		12.499	15.6795	8.5504
-1.76978	10.587	14.8271		12.3402	15.5195	8.2776
-1.65557	10.0212	15.0063		12.1661	15.3353	8.00919
-1.5217	9.49392	15.1804		11.9761	15.1257	7.74753
-1.37195	9.03503	15.3468		11.7709	14.8914	7.49455
-1.20903	8.61568	15.5031		11.551	14.6475	7.25122
-1.03627	8.21116	15.645		11.3171	14.5511	7.01942
-0.858061	7.81651	15.7718		11.0702	14.516	6.80187
-0.677024	7.43401	15.8823		10.8105	14.4613	6.59885
-0.493969	7.06993	15.9716		10.5387	14.3829	6.40828
-0.31193	6.73177	16.0392		10.2561	14.2808	6.22924
-0.134849	6.42643	16.0868		9.96372	14.1556	6.06165
0.0363804	6.16194	16.1112		9.66258	14.0063	5.90443
0.200851	5.94345	16.1116		9.35273	13.8324	5.75645
0.355667	5.76675	16.0898		9.03538	13.6363	5.61695
0.499296	5.62183	16.0453		8.71254	13.4203	5.48602
0.630699	5.5009	15.9786		8.38414	13.1837	5.36425
0.747967	5.40031	15.8904		8.05054	12.9276	5.25051
0.850892	5.31794	15.7806		7.71357	12.6553	5.14351
0.939608	5.25117	15.6511		7.37368	12.3692	5.04355
1.01255	5.19754	15.5022		7.03079	12.0723	4.94948
1.06906	5.15657	15.3326		6.68547	11.7664	4.85974
1.10986	5.12758	15.1439		6.33834	11.4538	4.77426
1.13531	5.10693	14.9372		5.98983	11.14	4.69127
1.1461	5.09133	14.7108		5.63981	10.8281	4.60874
1.14317	5.07996	14.4654		5.28873	10.5185	4.52701
1.127	5.07177	14.2017		4.93773	10.2151	4.44542
1.09853	5.06587	13.9193		4.58741	9.92065	4.36212
1.06023	5.06192	13.6191		4.24047	9.63421	4.27647
1.01478	5.05816	13.3015		3.90749	9.35478	4.18813
0.962839	5.05363	12.9674		3.63088	9.08198	4.09713
0.904911	5.04899	12.6189		3.4681	8.81482	4.00364
0.844215	5.04347	12.2565		3.35826	8.55017	3.90666
0.783691	5.03566	11.8811		3.26	8.2844	3.8064
0.723882	5.02491	11.4964		3.1641	8.01632	3.70505

## Sheet: Fig_2e upper right
RT	Peak_Amplitude
0.011	5.29493
0.012	4.39146
0.013	6.37591
0.017	6.50862
0.019	5.54856
0.022	5.46224
0.022	4.52665
0.022	4.18572
0.023	7.14568
0.024	4.11598
0.025	5.6078
0.026	5.07912
0.026	5.82393
0.028	4.43158
0.031	4.14327
0.032	5.09076
0.033	6.27477
0.037	4.44781
0.037	7.34906
0.037	5.34109
0.039	4.94704
0.04	9.34894
0.04	2.34384
0.041	8.59721
0.042	2.79168
0.043	3.12961
0.043	4.49279
0.044	8.22986
0.044	6.15771
0.044	4.60898
0.045	6.23283
0.046	5.23673
0.046	5.77009
0.047	3.85324
0.047	8.08762
0.048	5.87029
0.048	8.50065
0.049	5.26254
0.05	8.54455
0.05	8.07137
0.051	8.04972
0.051	5.36118
0.052	4.72609
0.053	6.32603
0.053	3.77389
0.054	3.70321
0.054	3.95568
0.055	6.0402
0.056	4.57029
0.056	6.03122
0.057	6.28255
0.057	2.61486
0.059	4.62268
0.059	7.42561
0.06	4.09237
0.06	6.01118
0.06	5.83451
0.06	3.42601
0.06	5.98905
0.06	5.66133
0.061	9.46772
0.061	6.42934
0.061	7.37319
0.062	8.093
0.062	7.93183
0.062	5.97175
0.062	4.28098
0.063	6.62538
0.063	3.23651
0.063	7.1853
0.066	5.17024
0.066	6.3033
0.066	5.72608
0.067	5.11151
0.067	5.95246
0.067	5.37308
0.067	5.94964
0.067	15.0944
0.071	6.17747
0.071	7.42818
0.072	5.59722
0.072	4.45806
0.072	4.22063
0.073	1.9325
0.074	5.5217
0.074	5.5827
0.076	4.67288
0.076	4.3785
0.076	4.04552
0.077	6.64625
0.077	4.65025
0.077	6.40402
0.077	7.69119
0.077	4.62383
0.077	4.89104
0.078	4.57788
0.078	6.01128
0.078	3.40719
0.078	7.39002
0.079	6.15786
0.079	6.32517
0.08	5.37833
0.08	6.84937
0.081	5.48797
0.081	3.46345
0.082	4.8144
0.082	6.81986
0.083	4.98583
0.083	4.93424
0.084	7.33315
0.085	5.65801
0.085	6.46648
0.086	5.59375
0.086	5.52798
0.087	3.78699
0.088	5.36856
0.088	6.58749
0.09	7.44441
0.09	3.31393
0.091	5.81055
0.091	6.50178
0.092	8.90398
0.092	7.81992
0.093	8.91376
0.093	6.13554
0.094	4.99595
0.094	6.27772
0.094	5.92392
0.094	4.31395
0.094	6.18196
0.095	4.82944
0.096	3.0343
0.097	4.78873
0.098	4.73568
0.098	5.54448
0.098	5.57958
0.099	4.92917
0.102	7.91322
0.102	10.0728
0.104	5.98521
0.106	6.77241
0.107	4.89785
0.107	6.60661
0.107	7.00678
0.108	8.07277
0.108	7.40844
0.108	4.42339
0.108	4.37342
0.111	7.2298
0.111	5.46558
0.112	5.75319
0.113	6.83727
0.115	7.75277
0.117	3.40164
0.119	8.22562
0.119	4.6588
0.12	6.39367
0.121	9.02083
0.127	6.16107
0.13	8.21797
0.13	5.90238
0.13	7.76723
0.133	8.0915
0.133	8.23206
0.133	6.64605
0.142	6.00226
0.147	7.08961
0.147	7.50782
0.15	6.52976
0.153	7.65237
0.155	5.49743
0.158	2.797
0.165	10.5915
0.174	11.4706
0.179	8.24105
0.183	10.1694
0.184	9.5784
0.185	8.14699
0.186	11.4965
0.195	8.22866
0.197	9.16854
0.2	12.4324
0.205	7.48307
0.21	11.0866
0.214	4.13645
0.216	10.8929
0.217	10.6012
0.243	10.6072

[truncated: 48 more sheets: Fig_2e lower right, Fig_2f upper right, Fig_2f lower right, Fig_3a right, Fig_3b right, Fig_3c_right, Fig_3d_right, Fig_3e left, Fig_3e right, Fig_3f left, Fig_3f right, Fig_4c, Fig_4e, Fig_4f, Fig_4g, Fig_4h, Fig_5a, Fig_5b, Fig_5c, Fig_5d_upper_panel …]
